# Supplementary material for: Aedes albopictus microbiota: Differences between wild and mass-reared immatures do not suggest negative impacts from a diet based on black soldier fly larvae and fish food
Source: PLoS One. 2023 Sep 26;18(9):e0292043. doi: 10.1371/journal.pone.0292043 (PMC10521979; doi:10.1371/journal.pone.0292043)
Supplement: S3 Table — (XLSX) [file pone.0292043.s006.xlsx]

## Sheet: Dataset
Dominion	Phylum	Class	Order	Family	Genus	E_NW	L1_NW	L2_NW	L3_NW	L4_NW	P_NW	E_W	L2_W_A	L3_W_A	L4_W_A	P_W_A	L1_W_B	L3_W_B	L4_W_B	P_W_B	DIET_L1	DIET_L2	DIET_L3	DIET_L4	DIET_P
d__Bacteria	p__Acidobacteriota	c__Acidobacteriae	o__Acidobacteriae	f__Acidobacteriae	g__Paludibaculum	0	0	0	0	0	0	0	0	0	0	0	2	0	0	2	0	0	0	0	0
d__Bacteria	p__Acidobacteriota	c__Acidobacteriae	o__Acidobacteriae	f__Acidobacteriae	g__Paludibaculum	0	0	0	0	0	0	0	0	0	0	0	0	7	0	0	0	0	0	0	0
d__Bacteria	p__Acidobacteriota	c__Acidobacteriae	o__Acidobacteriae	f__Acidobacteriae	g__Paludibaculum	0	0	0	0	0	0	0	0	0	8	0	0	0	0	0	0	0	0	0	0
d__Bacteria	p__Acidobacteriota	c__Acidobacteriae	o__Acidobacteriae	f__Acidobacteriae	g__Paludibaculum	0	0	0	0	0	0	53	0	0	0	0	0	0	0	0	0	0	0	0	0
d__Bacteria	p__Acidobacteriota	c__Acidobacteriae	o__Bryobacterales	f__Bryobacteraceae	g__Bryobacter	0	0	0	0	0	0	5	0	0	0	0	0	0	0	0	0	0	0	0	0
d__Bacteria	p__Acidobacteriota	c__Acidobacteriae	o__Bryobacterales	f__Bryobacteraceae	g__Bryobacter	0	0	0	0	0	0	8	0	0	0	0	0	0	0	0	0	0	0	0	0
d__Bacteria	p__Acidobacteriota	c__Acidobacteriae	o__Bryobacterales	f__Bryobacteraceae	g__Bryobacter	0	0	0	0	0	0	27	0	0	0	0	0	0	0	0	0	0	0	0	0
d__Bacteria	p__Acidobacteriota	c__Acidobacteriae	o__Solibacterales	f__Solibacteraceae	g__Candidatus_Solibacter	0	0	0	0	0	0	0	0	1	0	0	0	0	0	0	0	0	0	0	0
d__Bacteria	p__Acidobacteriota	c__Acidobacteriae	o__Solibacterales	f__Solibacteraceae	g__Candidatus_Solibacter	0	0	0	0	0	0	0	0	0	0	0	4	0	0	0	0	0	0	0	0
d__Bacteria	p__Acidobacteriota	c__Acidobacteriota	o__Acidobacteriota	f__Acidobacteriota	g__Acidobacteriota	0	0	0	0	0	0	0	0	0	0	0	6	0	0	0	0	0	0	0	0
d__Bacteria	p__Acidobacteriota	c__Acidobacteriota	o__Acidobacteriota	f__Acidobacteriota	g__Acidobacteriota	0	0	0	0	0	0	0	0	0	0	0	0	11	0	0	0	0	0	0	0
d__Bacteria	p__Acidobacteriota	c__Aminicenantia	o__Aminicenantales	f__Aminicenantales	g__Aminicenantales	0	0	0	0	0	0	0	0	0	0	0	3	0	0	0	0	0	0	0	0
d__Bacteria	p__Acidobacteriota	c__Aminicenantia	o__Aminicenantales	f__Aminicenantales	g__Aminicenantales	0	0	0	0	0	0	0	0	0	0	0	4	0	0	0	0	0	0	0	0
d__Bacteria	p__Acidobacteriota	c__Aminicenantia	o__Aminicenantales	f__Aminicenantales	g__Aminicenantales	0	0	0	0	0	0	0	0	0	0	0	3	2	0	0	0	0	0	0	0
d__Bacteria	p__Acidobacteriota	c__Aminicenantia	o__Aminicenantales	f__Aminicenantales	g__Aminicenantales	0	0	0	0	0	0	0	0	0	0	0	0	6	0	0	0	0	0	0	0
d__Bacteria	p__Acidobacteriota	c__Blastocatellia	o__Blastocatellales	f__Blastocatellaceae	g__Aridibacter	0	0	0	0	0	0	26	0	0	0	0	0	0	0	0	0	0	0	0	0
d__Bacteria	p__Acidobacteriota	c__Blastocatellia	o__Blastocatellales	f__Blastocatellaceae	g__Blastocatella	0	0	0	0	0	0	0	10	0	0	0	0	0	0	0	0	0	0	0	0
d__Bacteria	p__Acidobacteriota	c__Blastocatellia	o__Blastocatellales	f__Blastocatellaceae	g__Blastocatella	0	0	0	0	0	0	0	3	0	12	0	0	0	0	0	0	0	0	0	0
d__Bacteria	p__Acidobacteriota	c__Blastocatellia	o__Blastocatellales	f__Blastocatellaceae	g__Blastocatella	0	0	0	0	0	0	17	0	0	0	0	0	0	0	0	0	0	0	0	0
d__Bacteria	p__Acidobacteriota	c__Blastocatellia	o__Blastocatellales	f__Blastocatellaceae	g__Blastocatella	0	0	0	0	0	0	22	0	0	0	0	0	0	0	0	0	0	0	0	0
d__Bacteria	p__Acidobacteriota	c__Blastocatellia	o__Blastocatellales	f__Blastocatellaceae	g__Stenotrophobacter	0	0	0	0	0	0	0	0	0	0	0	0	0	1	0	0	0	0	0	0
d__Bacteria	p__Acidobacteriota	c__Blastocatellia	o__Blastocatellales	f__Blastocatellaceae	g__Stenotrophobacter	0	0	0	0	0	0	7	0	0	0	0	0	0	0	0	0	0	0	0	0
d__Bacteria	p__Acidobacteriota	c__Blastocatellia	o__Blastocatellales	f__Blastocatellaceae	unknown	0	0	0	0	0	0	0	0	0	0	0	0	0	5	0	0	0	0	0	0
d__Bacteria	p__Acidobacteriota	c__Blastocatellia	o__Blastocatellales	f__Blastocatellaceae	unknown	0	0	0	6	0	0	0	0	0	0	0	0	0	0	0	0	0	0	0	0
d__Bacteria	p__Acidobacteriota	c__Blastocatellia	o__Blastocatellales	f__Blastocatellaceae	unknown	0	0	0	0	0	0	7	0	0	0	0	0	0	0	0	0	0	0	0	0
d__Bacteria	p__Acidobacteriota	c__Blastocatellia	o__Blastocatellales	f__Blastocatellaceae	unknown	0	0	0	0	0	0	9	0	0	0	0	0	0	0	0	0	0	0	0	0
d__Bacteria	p__Acidobacteriota	c__Blastocatellia	o__Blastocatellales	f__Blastocatellaceae	unknown	0	0	0	0	0	0	0	0	0	0	0	0	0	0	11	0	0	0	0	0
d__Bacteria	p__Acidobacteriota	c__Blastocatellia	o__Blastocatellales	f__Blastocatellaceae	unknown	0	0	0	0	0	0	0	0	0	0	0	0	11	0	0	0	0	0	0	0
d__Bacteria	p__Acidobacteriota	c__Blastocatellia	o__Blastocatellales	f__Blastocatellaceae	unknown	0	0	0	0	0	0	14	0	0	0	0	0	0	0	0	0	0	0	0	0
d__Bacteria	p__Acidobacteriota	c__Blastocatellia	o__Blastocatellales	f__Blastocatellaceae	unknown	0	0	0	0	0	0	0	0	0	0	0	0	20	0	0	0	0	0	0	0
d__Bacteria	p__Acidobacteriota	c__Blastocatellia	o__Blastocatellales	f__Blastocatellaceae	unknown	0	0	0	0	0	0	26	0	0	0	0	0	0	0	0	0	0	0	0	0
d__Bacteria	p__Acidobacteriota	c__Blastocatellia	o__Blastocatellales	f__Blastocatellaceae	unknown	0	0	0	0	0	0	27	0	0	0	0	0	0	0	0	0	0	0	0	0
d__Bacteria	p__Acidobacteriota	c__Blastocatellia	o__Blastocatellales	f__Blastocatellaceae	unknown	0	0	0	0	0	0	0	0	0	0	0	15	0	0	36	0	0	0	0	0
d__Bacteria	p__Acidobacteriota	c__Blastocatellia	o__DS-100	f__DS-100	g__DS-100	0	0	0	0	0	0	1	0	0	0	0	0	0	0	0	0	0	0	0	0
d__Bacteria	p__Acidobacteriota	c__Blastocatellia	o__Pyrinomonadales	f__Pyrinomonadaceae	g__RB41	0	0	0	0	0	0	7	0	0	0	0	0	0	0	0	0	0	0	0	0
d__Bacteria	p__Acidobacteriota	c__Blastocatellia	o__Pyrinomonadales	f__Pyrinomonadaceae	g__RB41	0	0	0	0	0	0	0	0	0	0	0	7	0	0	0	0	0	0	0	0
d__Bacteria	p__Acidobacteriota	c__Blastocatellia	o__Pyrinomonadales	f__Pyrinomonadaceae	g__RB41	0	0	0	0	0	0	15	0	0	0	0	0	0	0	0	0	0	0	0	0
d__Bacteria	p__Acidobacteriota	c__Blastocatellia	unknown	unknown	unknown	0	0	0	0	0	0	0	0	0	0	0	0	0	0	49	0	0	0	0	0
d__Bacteria	p__Acidobacteriota	c__c5LKS83	o__c5LKS83	f__c5LKS83	g__c5LKS83	0	0	0	0	0	0	0	0	0	0	0	5	0	0	0	0	0	0	0	0
d__Bacteria	p__Acidobacteriota	c__Holophagae	o__Holophagales	f__Holophagaceae	g__Holophagaceae	0	0	0	0	0	0	0	0	0	0	0	0	9	0	8	0	0	0	0	0
d__Bacteria	p__Acidobacteriota	c__Holophagae	o__Holophagales	f__Holophagaceae	g__uncultured	0	0	0	0	0	0	0	0	0	0	0	0	11	0	0	0	0	0	0	0
d__Bacteria	p__Acidobacteriota	c__Holophagae	o__Holophagales	f__Holophagaceae	unknown	0	0	0	0	0	0	0	0	0	0	0	0	13	0	0	0	0	0	0	0
d__Bacteria	p__Acidobacteriota	c__Holophagae	o__Subgroup_7	f__Subgroup_7	g__Subgroup_7	0	0	0	0	0	0	0	0	0	0	0	0	0	0	4	0	0	0	0	0
d__Bacteria	p__Acidobacteriota	c__Holophagae	o__Subgroup_7	f__Subgroup_7	g__Subgroup_7	0	0	0	0	0	0	0	0	0	0	0	0	5	0	0	0	0	0	0	0
d__Bacteria	p__Acidobacteriota	c__Thermoanaerobaculia	o__Thermoanaerobaculales	f__Thermoanaerobaculaceae	g__TPD-58	0	0	0	0	0	0	0	0	0	0	0	6	15	0	0	0	0	0	0	0
d__Bacteria	p__Acidobacteriota	c__Vicinamibacteria	o__Subgroup_17	f__Subgroup_17	g__Subgroup_17	0	0	0	0	0	0	0	0	0	0	0	0	5	1	0	0	0	0	0	0
d__Bacteria	p__Acidobacteriota	c__Vicinamibacteria	o__Vicinamibacterales	f__uncultured	g__uncultured	0	0	0	0	0	0	0	0	0	0	0	0	1	0	0	0	0	0	0	0
d__Bacteria	p__Acidobacteriota	c__Vicinamibacteria	o__Vicinamibacterales	f__uncultured	g__uncultured	0	0	0	0	0	0	0	0	0	0	0	1	0	0	0	0	0	0	0	0
d__Bacteria	p__Acidobacteriota	c__Vicinamibacteria	o__Vicinamibacterales	f__uncultured	g__uncultured	0	0	0	0	0	0	0	0	0	0	0	2	0	0	0	0	0	0	0	0
d__Bacteria	p__Acidobacteriota	c__Vicinamibacteria	o__Vicinamibacterales	f__uncultured	g__uncultured	0	0	0	0	0	0	3	0	0	0	0	0	0	0	0	0	0	0	0	0
d__Bacteria	p__Acidobacteriota	c__Vicinamibacteria	o__Vicinamibacterales	f__uncultured	g__uncultured	0	0	0	0	0	0	0	0	0	3	0	0	0	0	0	0	0	0	0	0
d__Bacteria	p__Acidobacteriota	c__Vicinamibacteria	o__Vicinamibacterales	f__uncultured	g__uncultured	0	0	0	0	0	0	0	0	0	0	0	0	0	0	3	0	0	0	0	0
d__Bacteria	p__Acidobacteriota	c__Vicinamibacteria	o__Vicinamibacterales	f__uncultured	g__uncultured	0	0	0	0	0	0	0	0	0	0	0	4	0	0	0	0	0	0	0	0
d__Bacteria	p__Acidobacteriota	c__Vicinamibacteria	o__Vicinamibacterales	f__uncultured	g__uncultured	0	0	0	0	0	0	7	0	0	0	0	0	0	0	0	0	0	0	0	0
d__Bacteria	p__Acidobacteriota	c__Vicinamibacteria	o__Vicinamibacterales	f__uncultured	g__uncultured	0	0	0	0	0	0	0	0	7	0	0	0	0	0	0	0	0	0	0	0
d__Bacteria	p__Acidobacteriota	c__Vicinamibacteria	o__Vicinamibacterales	f__uncultured	g__uncultured	0	0	0	0	0	0	0	0	0	0	0	7	0	0	0	0	0	0	0	0
d__Bacteria	p__Acidobacteriota	c__Vicinamibacteria	o__Vicinamibacterales	f__uncultured	g__uncultured	0	0	0	0	0	0	17	0	0	0	0	0	0	0	0	0	0	0	0	0
d__Bacteria	p__Acidobacteriota	c__Vicinamibacteria	o__Vicinamibacterales	f__uncultured	g__uncultured	0	0	0	0	0	0	0	0	0	0	22	6	12	0	0	0	0	0	0	0
d__Bacteria	p__Acidobacteriota	c__Vicinamibacteria	o__Vicinamibacterales	f__Vicinamibacteraceae	g__Luteitalea	0	0	0	0	0	0	8	0	0	0	0	0	0	0	0	0	0	0	0	0
d__Bacteria	p__Acidobacteriota	c__Vicinamibacteria	o__Vicinamibacterales	f__Vicinamibacteraceae	g__Luteitalea	0	0	0	0	0	0	16	0	0	0	0	0	0	0	0	0	0	0	0	0
d__Bacteria	p__Acidobacteriota	c__Vicinamibacteria	o__Vicinamibacterales	f__Vicinamibacteraceae	g__Luteitalea	0	0	0	0	0	0	16	0	0	0	0	0	0	0	0	0	0	0	0	0
d__Bacteria	p__Acidobacteriota	c__Vicinamibacteria	o__Vicinamibacterales	f__Vicinamibacteraceae	g__Luteitalea	0	0	0	0	0	0	16	0	0	0	0	0	0	0	0	0	0	0	0	0
d__Bacteria	p__Acidobacteriota	c__Vicinamibacteria	o__Vicinamibacterales	f__Vicinamibacteraceae	g__Vicinamibacteraceae	0	0	0	0	0	0	1	0	0	0	0	0	0	0	0	0	0	0	0	0
d__Bacteria	p__Acidobacteriota	c__Vicinamibacteria	o__Vicinamibacterales	f__Vicinamibacteraceae	g__Vicinamibacteraceae	0	0	0	0	0	0	0	0	0	0	0	1	0	0	0	0	0	0	0	0
d__Bacteria	p__Acidobacteriota	c__Vicinamibacteria	o__Vicinamibacterales	f__Vicinamibacteraceae	g__Vicinamibacteraceae	0	0	0	0	0	0	0	0	0	2	0	0	0	0	0	0	0	0	0	0
d__Bacteria	p__Acidobacteriota	c__Vicinamibacteria	o__Vicinamibacterales	f__Vicinamibacteraceae	g__Vicinamibacteraceae	0	0	0	0	0	0	4	0	0	0	0	0	0	0	0	0	0	0	0	0
d__Bacteria	p__Acidobacteriota	c__Vicinamibacteria	o__Vicinamibacterales	f__Vicinamibacteraceae	g__Vicinamibacteraceae	0	0	0	0	0	0	5	0	0	0	0	0	0	0	0	0	0	0	0	0
d__Bacteria	p__Acidobacteriota	c__Vicinamibacteria	o__Vicinamibacterales	f__Vicinamibacteraceae	g__Vicinamibacteraceae	0	0	0	0	0	0	0	0	0	0	0	5	0	0	0	0	0	0	0	0
d__Bacteria	p__Acidobacteriota	c__Vicinamibacteria	o__Vicinamibacterales	f__Vicinamibacteraceae	g__Vicinamibacteraceae	0	0	0	0	0	0	0	0	0	9	0	0	0	0	0	0	0	0	0	0
d__Bacteria	p__Acidobacteriota	c__Vicinamibacteria	o__Vicinamibacterales	f__Vicinamibacteraceae	g__Vicinamibacteraceae	0	0	0	0	0	0	0	0	0	0	0	0	11	0	12	0	0	0	0	0
d__Bacteria	p__Actinobacteriota	c__Acidimicrobiia	o__Microtrichales	f__Iamiaceae	g__Iamia	0	0	0	0	0	0	0	0	3	0	0	0	0	0	0	0	0	0	0	0
d__Bacteria	p__Actinobacteriota	c__Acidimicrobiia	o__Microtrichales	f__Iamiaceae	g__Iamia	0	0	0	0	0	0	9	0	0	0	0	0	0	0	0	0	0	0	0	0
d__Bacteria	p__Actinobacteriota	c__Acidimicrobiia	o__Microtrichales	f__Ilumatobacteraceae	g__CL500-29_marine_group	0	0	0	0	0	0	4	0	0	0	0	0	0	0	0	0	0	0	0	0
d__Bacteria	p__Actinobacteriota	c__Acidimicrobiia	o__Microtrichales	f__Ilumatobacteraceae	g__CL500-29_marine_group	0	0	0	0	0	0	4	0	0	0	0	0	0	0	0	0	0	0	0	0
d__Bacteria	p__Actinobacteriota	c__Acidimicrobiia	o__Microtrichales	f__Ilumatobacteraceae	g__Ilumatobacter	0	0	0	0	0	0	7	0	0	0	0	0	0	0	0	0	0	0	0	0
d__Bacteria	p__Actinobacteriota	c__Acidimicrobiia	o__Microtrichales	f__Ilumatobacteraceae	g__Ilumatobacter	0	0	0	0	0	0	9	0	0	0	0	0	0	0	0	0	0	0	0	0
d__Bacteria	p__Actinobacteriota	c__Acidimicrobiia	o__Microtrichales	f__Ilumatobacteraceae	g__Ilumatobacter	0	0	0	0	0	0	27	0	0	0	0	0	0	0	0	0	0	0	0	0
d__Bacteria	p__Actinobacteriota	c__Acidimicrobiia	o__Microtrichales	f__Ilumatobacteraceae	g__uncultured	0	0	0	0	0	0	0	0	0	0	2	0	0	0	0	0	0	0	0	0
d__Bacteria	p__Actinobacteriota	c__Acidimicrobiia	o__Microtrichales	f__Ilumatobacteraceae	g__uncultured	0	0	0	0	0	0	0	0	0	0	0	5	0	0	0	0	0	0	0	0
d__Bacteria	p__Actinobacteriota	c__Acidimicrobiia	o__Microtrichales	f__Ilumatobacteraceae	g__uncultured	0	0	0	0	0	0	0	0	0	0	0	9	0	0	0	0	0	0	0	0
d__Bacteria	p__Actinobacteriota	c__Acidimicrobiia	o__Microtrichales	f__Microtrichaceae	g__IMCC26207	0	0	0	0	0	0	16	0	0	0	0	0	0	0	0	0	0	0	0	0
d__Bacteria	p__Actinobacteriota	c__Acidimicrobiia	o__Microtrichales	f__uncultured	g__uncultured	0	0	0	0	0	0	0	0	0	0	0	2	0	0	0	0	0	0	0	0
d__Bacteria	p__Actinobacteriota	c__Acidimicrobiia	o__Microtrichales	f__uncultured	g__uncultured	0	0	0	0	0	0	12	0	0	0	0	0	0	0	0	0	0	0	0	0
d__Bacteria	p__Actinobacteriota	c__Acidimicrobiia	o__Microtrichales	unknown	unknown	0	0	0	0	0	0	0	0	0	2	0	0	0	0	0	0	0	0	0	0
d__Bacteria	p__Actinobacteriota	c__Acidimicrobiia	o__uncultured	f__uncultured	g__uncultured	0	0	0	0	0	0	0	1	0	0	0	0	0	0	0	0	0	0	0	0
d__Bacteria	p__Actinobacteriota	c__Acidimicrobiia	unknown	unknown	unknown	0	0	0	0	0	0	10	0	0	0	0	0	0	0	0	0	0	0	0	0
d__Bacteria	p__Actinobacteriota	c__Actinobacteria	o__Actinomycetales	f__Actinomycetaceae	g__Actinomyces	0	0	0	0	1	0	0	0	0	0	0	0	0	0	0	0	0	0	0	0
d__Bacteria	p__Actinobacteriota	c__Actinobacteria	o__Actinomycetales	f__Actinomycetaceae	g__Actinomyces	0	0	0	0	2	0	0	0	0	0	0	0	0	0	0	0	0	0	0	0
d__Bacteria	p__Actinobacteriota	c__Actinobacteria	o__Actinomycetales	f__Actinomycetaceae	g__Actinomyces	0	0	2	0	37	20	0	0	0	0	0	0	0	0	0	0	0	0	0	0
d__Bacteria	p__Actinobacteriota	c__Actinobacteria	o__Actinomycetales	f__Actinomycetaceae	g__Actinomyces	0	0	0	6	64	0	0	0	0	0	0	0	0	0	0	0	0	3	11	27
d__Bacteria	p__Actinobacteriota	c__Actinobacteria	o__Bifidobacteriales	f__Bifidobacteriaceae	g__Bifidobacterium	0	0	0	0	0	1	0	0	0	0	0	0	0	0	0	0	0	0	0	0
d__Bacteria	p__Actinobacteriota	c__Actinobacteria	o__Bifidobacteriales	f__Bifidobacteriaceae	g__Bifidobacterium	0	0	1	0	0	0	0	0	0	0	0	0	0	0	0	0	0	0	0	0
d__Bacteria	p__Actinobacteriota	c__Actinobacteria	o__Bifidobacteriales	f__Bifidobacteriaceae	g__Bifidobacterium	0	0	0	1	0	0	0	0	0	0	0	0	0	0	0	0	0	0	0	0
d__Bacteria	p__Actinobacteriota	c__Actinobacteria	o__Bifidobacteriales	f__Bifidobacteriaceae	g__Bifidobacterium	0	0	0	0	0	3	0	0	0	0	0	0	0	0	0	0	0	0	0	0
d__Bacteria	p__Actinobacteriota	c__Actinobacteria	o__Bifidobacteriales	f__Bifidobacteriaceae	g__Bifidobacterium	0	0	0	0	0	0	0	12	0	0	0	0	0	0	0	0	0	0	0	0
d__Bacteria	p__Actinobacteriota	c__Actinobacteria	o__Bifidobacteriales	f__Bifidobacteriaceae	g__Bifidobacterium	0	0	0	0	0	21	0	0	0	0	0	0	0	0	0	0	0	0	0	0
d__Bacteria	p__Actinobacteriota	c__Actinobacteria	o__Bifidobacteriales	f__Bifidobacteriaceae	g__Bifidobacterium	0	0	0	0	10	0	0	0	4	0	0	0	27	0	0	0	0	0	9	0
d__Bacteria	p__Actinobacteriota	c__Actinobacteria	o__Bifidobacteriales	f__Bifidobacteriaceae	g__Bifidobacterium	0	0	0	0	0	89	0	0	20	0	0	0	40	0	0	0	0	0	0	0
d__Bacteria	p__Actinobacteriota	c__Actinobacteria	o__Bifidobacteriales	f__Bifidobacteriaceae	g__Bifidobacterium	0	0	0	154	0	67	0	1	9	5	13	64	235	4	5	0	0	4	2	0
d__Bacteria	p__Actinobacteriota	c__Actinobacteria	o__Bifidobacteriales	f__Bifidobacteriaceae	g__Bifidobacterium	0	0	0	619	0	0	0	0	0	0	0	0	0	0	0	0	0	42	0	24
d__Bacteria	p__Actinobacteriota	c__Actinobacteria	o__Corynebacteriales	f__Corynebacteriaceae	g__Corynebacterium	0	0	0	0	0	0	0	0	0	0	0	0	0	0	0	0	0	0	0	5
d__Bacteria	p__Actinobacteriota	c__Actinobacteria	o__Corynebacteriales	f__Corynebacteriaceae	g__Corynebacterium	0	0	7	0	0	0	0	0	0	0	0	0	0	0	0	0	0	0	0	0
d__Bacteria	p__Actinobacteriota	c__Actinobacteria	o__Corynebacteriales	f__Corynebacteriaceae	g__Corynebacterium	0	0	4	0	0	0	0	0	0	0	0	2	3	0	0	0	0	0	0	0
d__Bacteria	p__Actinobacteriota	c__Actinobacteria	o__Corynebacteriales	f__Corynebacteriaceae	g__Lawsonella	0	0	0	3	0	0	0	0	0	0	0	0	0	0	0	0	0	0	0	0
d__Bacteria	p__Actinobacteriota	c__Actinobacteria	o__Corynebacteriales	f__Mycobacteriaceae	g__Mycobacterium	0	0	0	0	0	0	0	0	0	0	0	0	0	0	2	0	0	0	0	0
d__Bacteria	p__Actinobacteriota	c__Actinobacteria	o__Corynebacteriales	f__Mycobacteriaceae	g__Mycobacterium	0	0	0	0	0	0	0	0	0	0	0	0	5	0	0	0	0	0	0	0
d__Bacteria	p__Actinobacteriota	c__Actinobacteria	o__Corynebacteriales	f__Mycobacteriaceae	g__Mycobacterium	5	0	18	4	25	0	5	0	0	0	0	0	0	0	0	0	0	0	24	96
d__Bacteria	p__Actinobacteriota	c__Actinobacteria	o__Corynebacteriales	f__Nocardiaceae	g__Gordonia	0	0	0	0	0	0	0	0	0	0	2	0	0	0	0	0	0	0	0	0
d__Bacteria	p__Actinobacteriota	c__Actinobacteria	o__Corynebacteriales	f__Nocardiaceae	g__Rhodococcus	0	0	0	0	0	0	0	0	2	0	0	0	0	0	0	0	0	0	0	0
d__Bacteria	p__Actinobacteriota	c__Actinobacteria	o__Corynebacteriales	f__Nocardiaceae	g__Rhodococcus	0	0	17	0	0	0	0	0	0	0	0	3	0	0	0	0	0	0	0	0
d__Bacteria	p__Actinobacteriota	c__Actinobacteria	o__Corynebacteriales	f__Nocardiaceae	g__Williamsia	0	0	0	0	0	0	0	0	0	0	0	0	10	0	0	0	0	0	0	0
d__Bacteria	p__Actinobacteriota	c__Actinobacteria	o__Euzebyales	f__Euzebyaceae	g__uncultured	0	0	0	0	0	0	5	0	0	0	0	0	0	0	0	0	0	0	0	0
d__Bacteria	p__Actinobacteriota	c__Actinobacteria	o__Frankiales	f__Geodermatophilaceae	g__Antricoccus	0	0	0	0	0	0	0	0	0	0	0	0	0	0	0	0	0	0	1	0
d__Bacteria	p__Actinobacteriota	c__Actinobacteria	o__Frankiales	f__Geodermatophilaceae	g__Blastococcus	0	0	0	0	0	0	0	0	3	0	0	0	0	0	0	0	0	0	0	0
d__Bacteria	p__Actinobacteriota	c__Actinobacteria	o__Frankiales	f__Geodermatophilaceae	g__Blastococcus	0	0	0	0	0	0	4	0	0	0	0	0	0	0	0	0	0	0	0	0
d__Bacteria	p__Actinobacteriota	c__Actinobacteria	o__Frankiales	f__Geodermatophilaceae	g__Klenkia	0	0	0	0	0	0	0	0	0	0	0	0	7	0	0	0	0	0	0	0
d__Bacteria	p__Actinobacteriota	c__Actinobacteria	o__Frankiales	f__Geodermatophilaceae	g__Modestobacter	0	0	0	0	0	0	0	0	0	0	0	0	11	0	0	0	0	0	0	0
d__Bacteria	p__Actinobacteriota	c__Actinobacteria	o__Frankiales	f__Sporichthyaceae	g__hgcI_clade	0	0	0	0	0	0	0	0	0	0	0	0	0	0	1	0	0	0	0	0
d__Bacteria	p__Actinobacteriota	c__Actinobacteria	o__Frankiales	f__Sporichthyaceae	g__Longivirga	0	0	0	0	0	0	0	0	0	0	0	0	23	0	0	0	0	0	0	0
d__Bacteria	p__Actinobacteriota	c__Actinobacteria	o__Kineosporiales	f__Kineosporiaceae	g__Kineococcus	0	0	0	0	0	0	17	0	0	0	0	0	0	0	0	0	0	0	0	0
d__Bacteria	p__Actinobacteriota	c__Actinobacteria	o__Kineosporiales	f__Kineosporiaceae	g__Quadrisphaera	0	0	0	0	0	0	26	0	0	0	0	0	0	0	0	0	0	0	0	0
d__Bacteria	p__Actinobacteriota	c__Actinobacteria	o__Kineosporiales	f__Kineosporiaceae	unknown	0	0	0	0	0	0	0	0	0	0	2	0	0	0	0	0	0	0	0	0
d__Bacteria	p__Actinobacteriota	c__Actinobacteria	o__Kineosporiales	f__Kineosporiaceae	unknown	0	0	0	0	0	0	0	0	0	1	0	0	0	0	16	0	0	0	0	0
d__Bacteria	p__Actinobacteriota	c__Actinobacteria	o__Kineosporiales	f__Kineosporiaceae	unknown	0	0	0	0	0	0	0	0	0	0	0	0	0	0	22	0	0	0	0	0
d__Bacteria	p__Actinobacteriota	c__Actinobacteria	o__Micrococcales	f__Beutenbergiaceae	g__Salana	0	0	216	0	73	8	0	0	0	0	0	0	0	0	0	0	0	21	70	142
d__Bacteria	p__Actinobacteriota	c__Actinobacteria	o__Micrococcales	f__Brevibacteriaceae	g__Brevibacterium	11	6	2	49	0	0	0	0	0	0	0	7	0	0	0	0	0	0	0	0
d__Bacteria	p__Actinobacteriota	c__Actinobacteria	o__Micrococcales	f__Cellulomonadaceae	g__Actinotalea	0	0	0	0	0	0	0	0	0	0	4	0	0	0	0	0	0	0	0	0
d__Bacteria	p__Actinobacteriota	c__Actinobacteria	o__Micrococcales	f__Cellulomonadaceae	g__Cellulomonas	0	0	4	0	0	0	0	0	0	0	0	0	0	0	0	0	0	0	0	0
d__Bacteria	p__Actinobacteriota	c__Actinobacteria	o__Micrococcales	f__Cellulomonadaceae	g__Cellulomonas	0	0	0	0	0	0	0	0	0	0	0	6	0	0	0	0	0	0	0	0
d__Bacteria	p__Actinobacteriota	c__Actinobacteria	o__Micrococcales	f__Cellulomonadaceae	g__Cellulomonas	0	0	0	0	0	0	22	0	0	0	0	0	0	0	0	0	0	0	0	0
d__Bacteria	p__Actinobacteriota	c__Actinobacteria	o__Micrococcales	f__Cellulomonadaceae	g__Cellulomonas	0	0	0	0	0	0	22	0	0	0	0	0	0	0	0	0	0	0	0	0
d__Bacteria	p__Actinobacteriota	c__Actinobacteria	o__Micrococcales	f__Cellulomonadaceae	unknown	0	0	0	0	0	5	0	0	0	0	0	0	0	0	0	0	0	0	0	0
d__Bacteria	p__Actinobacteriota	c__Actinobacteria	o__Micrococcales	f__Cellulomonadaceae	unknown	0	0	0	0	0	0	11	0	0	0	0	0	0	0	0	0	0	0	0	0
d__Bacteria	p__Actinobacteriota	c__Actinobacteria	o__Micrococcales	f__Demequinaceae	unknown	0	0	0	0	0	0	19	0	0	0	0	0	0	0	0	0	0	0	0	0
d__Bacteria	p__Actinobacteriota	c__Actinobacteria	o__Micrococcales	f__Intrasporangiaceae	unknown	0	0	0	0	0	0	0	0	0	0	0	0	4	0	0	0	0	0	0	0
d__Bacteria	p__Actinobacteriota	c__Actinobacteria	o__Micrococcales	f__Intrasporangiaceae	unknown	0	0	0	0	0	0	0	0	0	0	0	4	0	0	0	0	0	0	0	0
d__Bacteria	p__Actinobacteriota	c__Actinobacteria	o__Micrococcales	f__Intrasporangiaceae	unknown	0	0	0	0	0	0	9	0	0	0	0	0	0	0	0	0	0	0	0	0
d__Bacteria	p__Actinobacteriota	c__Actinobacteria	o__Micrococcales	f__Intrasporangiaceae	unknown	0	0	11	0	0	0	0	0	0	0	0	0	0	0	0	0	0	0	0	0
d__Bacteria	p__Actinobacteriota	c__Actinobacteria	o__Micrococcales	f__Intrasporangiaceae	unknown	0	0	0	0	0	0	37	0	0	0	0	0	0	0	0	0	0	0	0	0
d__Bacteria	p__Actinobacteriota	c__Actinobacteria	o__Micrococcales	f__Microbacteriaceae	g__Agromyces	0	0	0	0	0	0	10	0	0	0	0	0	0	0	0	0	0	0	0	0
d__Bacteria	p__Actinobacteriota	c__Actinobacteria	o__Micrococcales	f__Microbacteriaceae	g__Agromyces	0	0	27	0	0	0	0	0	0	0	0	0	0	0	0	0	0	0	0	0
d__Bacteria	p__Actinobacteriota	c__Actinobacteria	o__Micrococcales	f__Microbacteriaceae	g__Aurantimicrobium	0	0	0	0	0	0	0	0	0	0	0	12	38	4	23	0	0	0	0	0
d__Bacteria	p__Actinobacteriota	c__Actinobacteria	o__Micrococcales	f__Microbacteriaceae	g__Curtobacterium	0	0	0	0	0	0	12	0	0	0	0	0	0	0	0	0	0	0	0	0
d__Bacteria	p__Actinobacteriota	c__Actinobacteria	o__Micrococcales	f__Microbacteriaceae	g__Leifsonia	0	0	0	0	0	0	0	0	0	0	0	4	0	0	0	0	0	0	0	0
d__Bacteria	p__Actinobacteriota	c__Actinobacteria	o__Micrococcales	f__Microbacteriaceae	g__Leucobacter	0	0	0	0	0	0	0	0	0	0	0	0	0	0	0	0	0	1	0	0
d__Bacteria	p__Actinobacteriota	c__Actinobacteria	o__Micrococcales	f__Microbacteriaceae	g__Leucobacter	0	0	0	0	0	0	0	0	0	0	0	0	0	0	0	0	0	0	3	6
d__Bacteria	p__Actinobacteriota	c__Actinobacteria	o__Micrococcales	f__Microbacteriaceae	g__Leucobacter	0	0	0	0	0	0	0	0	0	0	0	0	10	0	0	0	0	0	0	0
d__Bacteria	p__Actinobacteriota	c__Actinobacteria	o__Micrococcales	f__Microbacteriaceae	g__Leucobacter	0	0	0	0	0	0	0	0	0	0	0	0	0	0	11	0	0	0	0	0
d__Bacteria	p__Actinobacteriota	c__Actinobacteria	o__Micrococcales	f__Microbacteriaceae	g__Leucobacter	0	0	0	0	0	0	0	0	0	0	0	0	0	0	0	0	0	0	5	12
d__Bacteria	p__Actinobacteriota	c__Actinobacteria	o__Micrococcales	f__Microbacteriaceae	g__Leucobacter	0	0	0	0	0	0	0	0	0	0	32	0	0	0	0	0	0	0	0	0
d__Bacteria	p__Actinobacteriota	c__Actinobacteria	o__Micrococcales	f__Microbacteriaceae	g__Leucobacter	0	0	0	0	0	0	0	0	0	0	0	0	0	0	0	0	0	10	23	13
d__Bacteria	p__Actinobacteriota	c__Actinobacteria	o__Micrococcales	f__Microbacteriaceae	g__Leucobacter	0	0	0	0	23	0	0	0	0	0	0	0	0	0	0	0	0	0	10	16
d__Bacteria	p__Actinobacteriota	c__Actinobacteria	o__Micrococcales	f__Microbacteriaceae	g__Leucobacter	0	0	40	0	45	0	3	0	0	0	0	0	0	0	0	0	0	16	15	14
d__Bacteria	p__Actinobacteriota	c__Actinobacteria	o__Micrococcales	f__Microbacteriaceae	g__Leucobacter	0	0	0	0	13	0	0	0	0	0	0	7	0	0	0	0	0	0	30	117
d__Bacteria	p__Actinobacteriota	c__Actinobacteria	o__Micrococcales	f__Microbacteriaceae	g__Leucobacter	0	0	0	0	24	0	0	0	0	0	0	0	0	0	0	0	0	0	69	122
d__Bacteria	p__Actinobacteriota	c__Actinobacteria	o__Micrococcales	f__Microbacteriaceae	g__Leucobacter	0	2	0	0	36	10	0	0	0	0	0	0	0	0	0	0	0	6	64	218
d__Bacteria	p__Actinobacteriota	c__Actinobacteria	o__Micrococcales	f__Microbacteriaceae	g__Leucobacter	0	0	0	0	0	0	0	0	0	0	0	52	314	49	0	0	0	0	0	0
d__Bacteria	p__Actinobacteriota	c__Actinobacteria	o__Micrococcales	f__Microbacteriaceae	g__Leucobacter	18	20	225	47	34	24	5	0	0	0	0	15	0	0	0	0	0	43	146	132
d__Bacteria	p__Actinobacteriota	c__Actinobacteria	o__Micrococcales	f__Microbacteriaceae	g__Leucobacter	0	0	218	305	484	0	41	0	0	0	74	19	0	0	18	0	0	261	265	208
d__Bacteria	p__Actinobacteriota	c__Actinobacteria	o__Micrococcales	f__Microbacteriaceae	g__Leucobacter	0	4	2211	828	1250	17	22	6	15	14	0	0	46	0	25	0	0	743	521	507
d__Bacteria	p__Actinobacteriota	c__Actinobacteria	o__Micrococcales	f__Microbacteriaceae	g__Microbacterium	0	0	0	0	0	0	3	0	0	0	0	0	0	0	0	0	0	0	0	0
d__Bacteria	p__Actinobacteriota	c__Actinobacteria	o__Micrococcales	f__Microbacteriaceae	g__Microbacterium	0	0	0	0	0	0	0	0	0	0	0	0	0	0	0	0	0	0	0	13
d__Bacteria	p__Actinobacteriota	c__Actinobacteria	o__Micrococcales	f__Microbacteriaceae	g__Microbacterium	0	0	0	134	0	0	0	0	0	0	0	0	0	0	0	0	0	0	10	10
d__Bacteria	p__Actinobacteriota	c__Actinobacteria	o__Micrococcales	f__Microbacteriaceae	g__Microbacterium	0	0	98	311	615	3	0	0	5	0	0	0	0	0	0	0	0	49	190	175
d__Bacteria	p__Actinobacteriota	c__Actinobacteria	o__Micrococcales	f__Microbacteriaceae	unknown	0	0	0	0	0	0	0	0	0	0	0	0	0	0	0	0	0	1	0	0
d__Bacteria	p__Actinobacteriota	c__Actinobacteria	o__Micrococcales	f__Microbacteriaceae	unknown	0	0	0	0	0	0	7	0	0	0	0	0	0	0	0	0	0	0	0	0
d__Bacteria	p__Actinobacteriota	c__Actinobacteria	o__Micrococcales	f__Microbacteriaceae	unknown	0	0	0	0	0	0	0	0	0	0	0	0	5	0	0	0	0	0	7	0
d__Bacteria	p__Actinobacteriota	c__Actinobacteria	o__Micrococcales	f__Microbacteriaceae	unknown	0	0	0	0	0	0	16	0	0	0	0	0	0	0	0	0	0	0	0	0
d__Bacteria	p__Actinobacteriota	c__Actinobacteria	o__Micrococcales	f__Microbacteriaceae	unknown	0	0	0	0	0	0	18	0	0	0	0	0	0	0	0	0	0	0	0	0
d__Bacteria	p__Actinobacteriota	c__Actinobacteria	o__Micrococcales	f__Microbacteriaceae	unknown	0	0	19	0	0	0	0	0	0	0	0	0	0	0	0	0	0	0	0	0
d__Bacteria	p__Actinobacteriota	c__Actinobacteria	o__Micrococcales	f__Microbacteriaceae	unknown	0	0	0	0	0	0	20	0	0	0	0	0	0	0	0	0	0	0	0	0
d__Bacteria	p__Actinobacteriota	c__Actinobacteria	o__Micrococcales	f__Microbacteriaceae	unknown	0	0	0	0	0	0	26	0	0	0	0	0	0	0	0	0	0	0	0	0
d__Bacteria	p__Actinobacteriota	c__Actinobacteria	o__Micrococcales	f__Microbacteriaceae	unknown	0	0	0	0	0	0	26	0	0	0	0	0	0	0	0	0	0	0	0	0
d__Bacteria	p__Actinobacteriota	c__Actinobacteria	o__Micrococcales	f__Microbacteriaceae	unknown	0	0	0	0	0	0	29	0	0	0	0	0	0	0	0	0	0	0	0	0
d__Bacteria	p__Actinobacteriota	c__Actinobacteria	o__Micrococcales	f__Microbacteriaceae	unknown	0	0	0	0	0	0	41	0	0	0	0	0	0	0	0	0	0	0	0	0
d__Bacteria	p__Actinobacteriota	c__Actinobacteria	o__Micrococcales	f__Microbacteriaceae	unknown	0	0	0	0	0	0	52	0	0	0	0	0	0	0	0	0	0	0	0	0
d__Bacteria	p__Actinobacteriota	c__Actinobacteria	o__Micrococcales	f__Microbacteriaceae	unknown	0	0	0	0	0	0	54	0	0	0	0	0	0	0	0	0	0	0	0	0
d__Bacteria	p__Actinobacteriota	c__Actinobacteria	o__Micrococcales	f__Microbacteriaceae	unknown	0	0	0	0	21	0	36	0	0	0	0	0	0	0	0	0	0	5	77	49
d__Bacteria	p__Actinobacteriota	c__Actinobacteria	o__Micrococcales	f__Microbacteriaceae	unknown	0	0	99	30	16	3	29	0	0	9	0	19	25	0	0	0	0	77	202	38
d__Bacteria	p__Actinobacteriota	c__Actinobacteria	o__Micrococcales	f__Micrococcaceae	g__Kocuria	0	0	0	0	0	0	0	0	0	0	0	3	0	0	0	0	0	0	0	0
d__Bacteria	p__Actinobacteriota	c__Actinobacteria	o__Micrococcales	f__Micrococcaceae	g__Nesterenkonia	0	0	0	2	0	0	0	0	0	0	0	0	0	0	0	0	0	0	0	0
d__Bacteria	p__Actinobacteriota	c__Actinobacteria	o__Micrococcales	f__Promicromonosporaceae	g__Cellulosimicrobium	0	0	0	0	0	0	7	0	0	0	0	0	0	0	0	0	0	0	0	0
d__Bacteria	p__Actinobacteriota	c__Actinobacteria	o__Micrococcales	unknown	unknown	0	0	0	2	0	0	0	0	0	0	0	0	0	0	0	0	0	0	0	0
d__Bacteria	p__Actinobacteriota	c__Actinobacteria	o__Micrococcales	unknown	unknown	0	0	0	0	0	13	0	0	0	0	0	0	0	0	0	0	0	0	0	0
d__Bacteria	p__Actinobacteriota	c__Actinobacteria	o__Micrococcales	unknown	unknown	0	0	0	0	21	0	0	0	0	0	0	0	0	0	0	0	0	4	0	9
d__Bacteria	p__Actinobacteriota	c__Actinobacteria	o__Micrococcales	unknown	unknown	0	0	0	0	38	0	0	0	0	0	0	0	0	0	0	0	0	1	0	11
d__Bacteria	p__Actinobacteriota	c__Actinobacteria	o__Micrococcales	unknown	unknown	0	0	153	0	87	0	0	0	0	0	0	0	0	0	0	0	0	10	601	583
d__Bacteria	p__Actinobacteriota	c__Actinobacteria	o__Micromonosporales	f__Micromonosporaceae	g__Actinoplanes	0	0	0	0	0	0	0	0	0	0	0	0	28	0	0	0	0	0	0	0
d__Bacteria	p__Actinobacteriota	c__Actinobacteria	o__Micromonosporales	f__Micromonosporaceae	g__Actinoplanes	0	0	0	0	0	0	0	0	0	0	0	0	30	0	0	0	0	0	0	0
d__Bacteria	p__Actinobacteriota	c__Actinobacteria	o__Micromonosporales	f__Micromonosporaceae	g__Salinispora	0	0	3	0	0	0	0	0	0	0	0	0	0	0	0	0	0	0	0	0
d__Bacteria	p__Actinobacteriota	c__Actinobacteria	o__Micromonosporales	f__Micromonosporaceae	unknown	0	0	0	0	0	0	0	0	0	2	0	0	0	0	0	0	0	0	0	0
d__Bacteria	p__Actinobacteriota	c__Actinobacteria	o__Micromonosporales	f__Micromonosporaceae	unknown	0	0	0	0	0	0	0	0	0	0	0	0	0	0	3	0	0	0	0	0
d__Bacteria	p__Actinobacteriota	c__Actinobacteria	o__Micromonosporales	f__Micromonosporaceae	unknown	0	0	0	0	0	0	3	0	0	0	0	0	0	0	0	0	0	0	0	0
d__Bacteria	p__Actinobacteriota	c__Actinobacteria	o__Micromonosporales	f__Micromonosporaceae	unknown	0	0	0	0	0	0	0	0	0	0	0	0	7	0	0	0	0	0	0	0
d__Bacteria	p__Actinobacteriota	c__Actinobacteria	o__Micromonosporales	f__Micromonosporaceae	unknown	0	0	0	0	0	0	0	0	0	0	0	0	12	0	0	0	0	0	0	0
d__Bacteria	p__Actinobacteriota	c__Actinobacteria	o__PeM15	f__PeM15	g__PeM15	0	0	0	0	0	0	0	1	0	0	0	0	0	0	0	0	0	0	0	0
d__Bacteria	p__Actinobacteriota	c__Actinobacteria	o__PeM15	f__PeM15	g__PeM15	0	0	0	0	0	0	0	0	0	0	0	0	0	0	0	0	0	0	4	0
d__Bacteria	p__Actinobacteriota	c__Actinobacteria	o__PeM15	f__PeM15	g__PeM15	0	0	0	0	12	0	7	0	0	0	0	0	0	0	0	0	0	0	0	0
d__Bacteria	p__Actinobacteriota	c__Actinobacteria	o__Propionibacteriales	f__Nocardioidaceae	g__Aeromicrobium	0	0	0	0	0	0	11	0	0	0	0	0	0	0	0	0	0	0	0	0
d__Bacteria	p__Actinobacteriota	c__Actinobacteria	o__Propionibacteriales	f__Nocardioidaceae	g__Aeromicrobium	0	0	4	0	35	0	0	0	0	0	0	0	0	0	0	0	0	18	95	24
d__Bacteria	p__Actinobacteriota	c__Actinobacteria	o__Propionibacteriales	f__Nocardioidaceae	g__Marmoricola	0	0	0	0	0	0	2	0	0	0	0	0	0	0	0	0	0	0	0	0
d__Bacteria	p__Actinobacteriota	c__Actinobacteria	o__Propionibacteriales	f__Nocardioidaceae	g__Marmoricola	0	0	0	0	0	0	0	0	0	2	0	0	0	0	0	0	0	0	0	0
d__Bacteria	p__Actinobacteriota	c__Actinobacteria	o__Propionibacteriales	f__Nocardioidaceae	g__Nocardioides	0	0	0	0	0	0	0	0	0	1	0	0	0	0	0	0	0	0	0	0
d__Bacteria	p__Actinobacteriota	c__Actinobacteria	o__Propionibacteriales	f__Nocardioidaceae	g__Nocardioides	0	0	0	0	0	0	0	0	0	0	0	2	0	0	0	0	0	0	0	0
d__Bacteria	p__Actinobacteriota	c__Actinobacteria	o__Propionibacteriales	f__Nocardioidaceae	g__Nocardioides	0	0	0	3	0	0	0	0	0	0	0	0	0	0	0	0	0	0	0	0
d__Bacteria	p__Actinobacteriota	c__Actinobacteria	o__Propionibacteriales	f__Nocardioidaceae	g__Nocardioides	0	0	0	0	0	0	4	0	0	0	0	0	0	0	0	0	0	0	0	0
d__Bacteria	p__Actinobacteriota	c__Actinobacteria	o__Propionibacteriales	f__Nocardioidaceae	g__Nocardioides	0	0	0	0	0	0	4	0	0	0	0	0	0	0	0	0	0	0	0	0
d__Bacteria	p__Actinobacteriota	c__Actinobacteria	o__Propionibacteriales	f__Nocardioidaceae	g__Nocardioides	0	0	0	0	0	0	0	0	0	0	0	0	5	0	0	0	0	0	0	0
d__Bacteria	p__Actinobacteriota	c__Actinobacteria	o__Propionibacteriales	f__Nocardioidaceae	g__Nocardioides	0	0	0	0	0	0	7	0	0	0	0	0	0	0	0	0	0	0	0	0
d__Bacteria	p__Actinobacteriota	c__Actinobacteria	o__Propionibacteriales	f__Nocardioidaceae	g__Nocardioides	0	0	0	0	0	0	8	0	0	0	0	0	0	0	0	0	0	0	0	0
d__Bacteria	p__Actinobacteriota	c__Actinobacteria	o__Propionibacteriales	f__Nocardioidaceae	g__Nocardioides	0	0	0	0	0	0	8	0	0	0	0	0	0	0	0	0	0	0	0	0
d__Bacteria	p__Actinobacteriota	c__Actinobacteria	o__Propionibacteriales	f__Nocardioidaceae	g__Nocardioides	0	0	0	0	0	0	9	0	0	0	0	0	0	0	0	0	0	0	0	0
d__Bacteria	p__Actinobacteriota	c__Actinobacteria	o__Propionibacteriales	f__Nocardioidaceae	g__Nocardioides	0	0	0	0	0	0	9	0	0	0	0	0	0	0	0	0	0	0	0	0
d__Bacteria	p__Actinobacteriota	c__Actinobacteria	o__Propionibacteriales	f__Nocardioidaceae	g__Nocardioides	0	0	0	0	0	0	9	0	0	0	0	0	0	0	0	0	0	0	0	0
d__Bacteria	p__Actinobacteriota	c__Actinobacteria	o__Propionibacteriales	f__Nocardioidaceae	g__Nocardioides	0	0	0	0	0	0	11	0	0	0	0	0	0	0	0	0	0	0	0	0
d__Bacteria	p__Actinobacteriota	c__Actinobacteria	o__Propionibacteriales	f__Nocardioidaceae	g__Nocardioides	0	0	0	0	0	0	0	0	0	0	0	0	11	0	0	0	0	0	0	0
d__Bacteria	p__Actinobacteriota	c__Actinobacteria	o__Propionibacteriales	f__Nocardioidaceae	g__Nocardioides	0	0	0	0	0	0	12	0	0	0	0	0	0	0	0	0	0	0	0	0
d__Bacteria	p__Actinobacteriota	c__Actinobacteria	o__Propionibacteriales	f__Nocardioidaceae	g__Nocardioides	0	0	0	0	0	0	18	0	0	0	0	0	0	0	0	0	0	0	0	0
d__Bacteria	p__Actinobacteriota	c__Actinobacteria	o__Propionibacteriales	f__Nocardioidaceae	g__Nocardioides	0	0	0	0	0	0	33	0	0	0	0	0	0	0	0	0	0	0	0	0
d__Bacteria	p__Actinobacteriota	c__Actinobacteria	o__Propionibacteriales	f__Nocardioidaceae	unknown	0	0	0	0	0	0	0	0	0	0	0	0	7	0	0	0	0	0	0	0
d__Bacteria	p__Actinobacteriota	c__Actinobacteria	o__Propionibacteriales	f__Nocardioidaceae	unknown	0	0	0	0	0	0	0	0	0	0	0	0	7	0	0	0	0	0	0	0
d__Bacteria	p__Actinobacteriota	c__Actinobacteria	o__Propionibacteriales	f__Propionibacteriaceae	g__Cutibacterium	0	0	0	0	0	0	0	0	0	0	0	0	0	0	2	0	0	0	0	0
d__Bacteria	p__Actinobacteriota	c__Actinobacteria	o__Propionibacteriales	f__Propionibacteriaceae	g__Tessaracoccus	0	0	0	0	0	0	0	0	0	0	0	0	0	0	0	0	0	0	0	2
d__Bacteria	p__Actinobacteriota	c__Actinobacteria	o__Propionibacteriales	f__Propionibacteriaceae	g__Tessaracoccus	0	0	0	0	0	0	0	0	0	0	0	0	0	0	0	0	0	0	0	4
d__Bacteria	p__Actinobacteriota	c__Actinobacteria	o__Propionibacteriales	f__Propionibacteriaceae	g__Tessaracoccus	0	0	0	0	14	0	0	0	0	0	0	0	0	0	0	0	0	0	0	0
d__Bacteria	p__Actinobacteriota	c__Actinobacteria	o__Propionibacteriales	f__Propionibacteriaceae	g__Tessaracoccus	0	0	0	0	16	0	0	0	0	0	0	0	0	0	0	0	0	0	0	0
d__Bacteria	p__Actinobacteriota	c__Actinobacteria	o__Propionibacteriales	f__Propionibacteriaceae	g__uncultured	0	0	0	0	0	0	0	0	0	0	0	2	0	0	0	0	0	0	0	0
d__Bacteria	p__Actinobacteriota	c__Actinobacteria	o__Pseudonocardiales	f__Pseudonocardiaceae	g__Actinophytocola	0	0	0	0	0	0	0	0	0	0	0	0	1	0	0	0	0	0	0	0
d__Bacteria	p__Actinobacteriota	c__Actinobacteria	o__Pseudonocardiales	f__Pseudonocardiaceae	g__Amycolatopsis	0	0	0	0	0	0	0	0	0	0	0	0	0	0	23	0	0	0	0	0
d__Bacteria	p__Actinobacteriota	c__Actinobacteria	o__Pseudonocardiales	f__Pseudonocardiaceae	g__Pseudonocardia	0	0	0	0	0	0	2	0	0	0	0	0	0	0	0	0	0	0	0	0
d__Bacteria	p__Actinobacteriota	c__Actinobacteria	o__Pseudonocardiales	f__Pseudonocardiaceae	g__Pseudonocardia	0	0	0	0	0	0	0	0	0	0	0	0	0	0	3	0	0	0	0	0
d__Bacteria	p__Actinobacteriota	c__Actinobacteria	o__Pseudonocardiales	f__Pseudonocardiaceae	g__Pseudonocardia	0	0	0	0	0	0	7	0	0	0	0	0	0	0	0	0	0	0	0	0
d__Bacteria	p__Actinobacteriota	c__Actinobacteria	o__Pseudonocardiales	f__Pseudonocardiaceae	g__Pseudonocardia	0	0	0	0	0	0	0	0	0	0	0	0	7	0	0	0	0	0	0	0
d__Bacteria	p__Actinobacteriota	c__Actinobacteria	o__Streptomycetales	f__Streptomycetaceae	g__Streptomyces	0	0	3	0	0	0	0	0	0	0	0	0	0	0	0	0	0	0	0	0
d__Bacteria	p__Actinobacteriota	c__Actinobacteria	o__Streptomycetales	f__Streptomycetaceae	g__Streptomyces	0	0	0	0	0	0	0	0	0	0	0	0	4	0	0	0	0	0	0	0
d__Bacteria	p__Actinobacteriota	c__Actinobacteria	o__Streptomycetales	f__Streptomycetaceae	g__Streptomyces	0	0	6	0	0	0	0	0	0	0	0	0	0	0	0	0	0	0	0	0
d__Bacteria	p__Actinobacteriota	c__Actinobacteria	o__Streptomycetales	f__Streptomycetaceae	g__Streptomyces	0	0	0	0	0	0	7	0	0	0	0	0	0	0	0	0	0	0	0	0
d__Bacteria	p__Actinobacteriota	c__Actinobacteria	o__Streptosporangiales	f__Streptosporangiaceae	g__Thermopolyspora	0	0	4	0	0	0	0	0	0	0	0	0	0	0	0	0	0	0	0	0
d__Bacteria	p__Actinobacteriota	c__Actinobacteria	unknown	unknown	unknown	0	0	0	0	0	0	0	0	0	2	0	0	0	0	0	0	0	0	0	0
d__Bacteria	p__Actinobacteriota	c__Actinobacteria	unknown	unknown	unknown	0	0	0	0	0	0	0	0	0	0	0	0	0	0	0	0	0	0	0	3
d__Bacteria	p__Actinobacteriota	c__Actinobacteria	unknown	unknown	unknown	0	0	0	0	0	0	0	0	0	0	0	0	0	0	4	0	0	0	0	0
d__Bacteria	p__Actinobacteriota	c__Coriobacteriia	o__Coriobacteriales	f__uncultured	g__uncultured	0	0	0	0	0	0	0	0	0	0	0	0	5	0	0	0	0	0	0	0
d__Bacteria	p__Actinobacteriota	c__Coriobacteriia	o__OPB41	f__OPB41	g__OPB41	0	0	0	0	0	0	0	0	0	0	1	0	0	0	0	0	0	0	0	0
d__Bacteria	p__Actinobacteriota	c__Coriobacteriia	o__OPB41	f__OPB41	g__OPB41	0	0	0	0	0	0	0	0	0	2	0	0	0	0	0	0	0	0	0	0
d__Bacteria	p__Actinobacteriota	c__Coriobacteriia	o__OPB41	f__OPB41	g__OPB41	0	0	0	0	0	0	0	0	0	0	0	0	0	2	0	0	0	0	0	0
d__Bacteria	p__Actinobacteriota	c__Coriobacteriia	o__OPB41	f__OPB41	g__OPB41	0	0	0	0	0	0	0	0	0	0	0	0	5	0	0	0	0	0	0	0
d__Bacteria	p__Actinobacteriota	c__Coriobacteriia	o__OPB41	f__OPB41	g__OPB41	0	0	0	0	0	0	0	0	0	1	0	0	0	0	8	0	0	0	0	0
d__Bacteria	p__Actinobacteriota	c__Coriobacteriia	o__OPB41	f__OPB41	g__OPB41	0	0	0	0	0	0	0	0	0	0	0	0	9	0	0	0	0	0	0	0
d__Bacteria	p__Actinobacteriota	c__Coriobacteriia	o__OPB41	f__OPB41	g__OPB41	0	0	0	0	0	0	0	0	0	0	0	0	10	0	0	0	0	0	0	0
d__Bacteria	p__Actinobacteriota	c__Coriobacteriia	o__OPB41	f__OPB41	g__OPB41	0	0	0	0	0	0	0	0	0	0	0	0	13	0	0	0	0	0	0	0
d__Bacteria	p__Actinobacteriota	c__Coriobacteriia	o__OPB41	f__OPB41	g__OPB41	0	0	0	0	0	0	0	0	0	0	0	7	7	0	0	0	0	0	0	0
d__Bacteria	p__Actinobacteriota	c__Coriobacteriia	o__OPB41	f__OPB41	g__OPB41	0	0	0	0	0	0	0	0	0	0	0	0	14	0	0	0	0	0	0	0
d__Bacteria	p__Actinobacteriota	c__Coriobacteriia	o__OPB41	f__OPB41	g__OPB41	0	0	0	0	0	0	0	3	7	6	0	0	0	0	0	0	0	0	0	0
d__Bacteria	p__Actinobacteriota	c__MB-A2-108	o__MB-A2-108	f__MB-A2-108	g__MB-A2-108	0	0	0	0	0	0	9	0	0	0	0	0	0	0	0	0	0	0	0	0
d__Bacteria	p__Actinobacteriota	c__Rubrobacteria	o__Rubrobacterales	f__Rubrobacteriaceae	g__Rubrobacter	0	0	0	0	0	0	0	0	0	1	0	0	0	0	0	0	0	0	0	0
d__Bacteria	p__Actinobacteriota	c__Thermoleophilia	o__Gaiellales	f__Gaiellaceae	g__Gaiella	0	0	0	0	0	0	3	0	0	0	0	0	0	0	0	0	0	0	0	0
d__Bacteria	p__Actinobacteriota	c__Thermoleophilia	o__Gaiellales	f__Gaiellaceae	g__Gaiella	0	0	0	0	0	0	5	0	0	0	0	0	0	0	0	0	0	0	0	0
d__Bacteria	p__Actinobacteriota	c__Thermoleophilia	o__Gaiellales	f__Gaiellaceae	g__Gaiella	0	0	0	0	0	0	9	0	0	0	0	0	0	0	0	0	0	0	0	0
d__Bacteria	p__Actinobacteriota	c__Thermoleophilia	o__Gaiellales	f__uncultured	g__uncultured	0	0	0	0	0	0	0	0	0	0	0	0	3	0	0	0	0	0	0	0
d__Bacteria	p__Actinobacteriota	c__Thermoleophilia	o__Gaiellales	f__uncultured	g__uncultured	0	0	0	0	0	0	4	0	0	0	0	0	0	0	0	0	0	0	0	0
d__Bacteria	p__Actinobacteriota	c__Thermoleophilia	o__Gaiellales	f__uncultured	g__uncultured	0	0	0	0	0	0	0	0	0	4	0	0	0	0	0	0	0	0	0	0
d__Bacteria	p__Actinobacteriota	c__Thermoleophilia	o__Gaiellales	f__uncultured	g__uncultured	0	0	0	0	0	0	5	0	0	0	0	0	0	0	0	0	0	0	0	0
d__Bacteria	p__Actinobacteriota	c__Thermoleophilia	o__Gaiellales	f__uncultured	g__uncultured	0	0	0	0	0	0	0	0	0	0	0	0	7	0	0	0	0	0	0	0
d__Bacteria	p__Actinobacteriota	c__Thermoleophilia	o__Gaiellales	f__uncultured	g__uncultured	0	0	0	0	0	0	0	0	0	0	0	0	15	0	0	0	0	0	0	0
d__Bacteria	p__Actinobacteriota	c__Thermoleophilia	o__Gaiellales	unknown	unknown	0	0	0	0	0	0	3	0	0	0	0	0	0	0	0	0	0	0	0	0
d__Bacteria	p__Actinobacteriota	c__Thermoleophilia	o__Gaiellales	unknown	unknown	0	0	0	0	0	0	0	0	0	0	0	0	5	0	0	0	0	0	0	0
d__Bacteria	p__Actinobacteriota	c__Thermoleophilia	o__Solirubrobacterales	f__67-14	g__67-14	0	0	0	0	0	0	0	0	0	0	0	0	2	0	0	0	0	0	0	0
d__Bacteria	p__Actinobacteriota	c__Thermoleophilia	o__Solirubrobacterales	f__67-14	g__67-14	0	0	0	0	0	0	4	0	0	0	0	0	0	0	0	0	0	0	0	0
d__Bacteria	p__Actinobacteriota	c__Thermoleophilia	o__Solirubrobacterales	f__67-14	g__67-14	0	0	0	0	0	0	0	0	0	0	0	0	5	0	0	0	0	0	0	0
d__Bacteria	p__Actinobacteriota	c__Thermoleophilia	o__Solirubrobacterales	f__67-14	g__67-14	0	0	0	0	0	0	44	0	0	0	0	0	0	0	0	0	0	0	0	0
d__Bacteria	p__Actinobacteriota	c__Thermoleophilia	o__Solirubrobacterales	f__Solirubrobacteraceae	g__Conexibacter	0	0	0	0	0	0	8	0	0	0	0	0	0	0	0	0	0	0	0	0
d__Bacteria	p__Actinobacteriota	c__Thermoleophilia	o__Solirubrobacterales	f__Solirubrobacteraceae	g__Solirubrobacter	0	0	0	0	0	0	1	0	0	0	0	0	0	0	0	0	0	0	0	0
d__Bacteria	p__Actinobacteriota	c__Thermoleophilia	o__Solirubrobacterales	f__Solirubrobacteraceae	g__Solirubrobacter	0	0	0	0	0	0	0	0	0	0	0	3	0	0	0	0	0	0	0	0
d__Bacteria	p__Actinobacteriota	c__Thermoleophilia	o__Solirubrobacterales	f__Solirubrobacteraceae	g__uncultured	0	0	0	0	0	0	0	0	0	0	0	2	0	0	0	0	0	0	0	0
d__Bacteria	p__Armatimonadota	c__Armatimonadia	o__Armatimonadales	f__Armatimonadaceae	g__Armatimonas	0	0	0	0	0	0	0	0	0	0	0	0	0	0	14	0	0	0	0	0
d__Bacteria	p__Armatimonadota	c__Armatimonadia	o__Armatimonadales	f__Armatimonadales	g__Armatimonadales	0	0	0	0	0	0	10	0	0	0	0	0	0	0	0	0	0	0	0	0
d__Bacteria	p__Armatimonadota	c__Armatimonadia	o__Armatimonadales	f__Armatimonadales	g__Armatimonadales	0	0	0	0	0	0	0	0	0	0	0	0	0	0	12	0	0	0	0	0
d__Bacteria	p__Armatimonadota	c__Fimbriimonadia	o__Fimbriimonadales	f__Fimbriimonadaceae	g__Fimbriimonadaceae	0	0	0	0	0	0	1	0	0	0	0	0	0	0	0	0	0	0	0	0
d__Bacteria	p__Armatimonadota	c__Fimbriimonadia	o__Fimbriimonadales	f__Fimbriimonadaceae	g__Fimbriimonadaceae	0	0	0	0	0	0	0	0	3	0	0	0	0	0	0	0	0	0	0	0
d__Bacteria	p__Armatimonadota	c__Fimbriimonadia	o__Fimbriimonadales	f__Fimbriimonadaceae	g__Fimbriimonadaceae	0	0	0	0	0	0	5	0	0	0	0	0	0	0	0	0	0	0	0	0
d__Bacteria	p__Armatimonadota	c__uncultured	o__uncultured	f__uncultured	g__uncultured	0	0	0	0	0	0	0	0	0	0	0	0	2	0	0	0	0	0	0	0
d__Bacteria	p__Armatimonadota	c__uncultured	o__uncultured	f__uncultured	g__uncultured	0	0	0	0	0	0	8	0	0	0	0	0	0	0	0	0	0	0	0	0
d__Bacteria	p__Bacteroidota	c__Bacteroidia	o__Bacteroidales	f__Bacteroidaceae	g__Bacteroides	0	0	0	0	0	0	0	0	0	0	0	0	0	0	0	0	0	0	0	1
d__Bacteria	p__Bacteroidota	c__Bacteroidia	o__Bacteroidales	f__Bacteroidaceae	g__Bacteroides	0	0	0	1	0	0	0	0	0	0	0	0	0	0	0	0	0	0	0	0
d__Bacteria	p__Bacteroidota	c__Bacteroidia	o__Bacteroidales	f__Bacteroidaceae	g__Bacteroides	0	0	0	0	0	0	0	0	0	0	0	0	0	0	0	0	0	2	0	0
d__Bacteria	p__Bacteroidota	c__Bacteroidia	o__Bacteroidales	f__Bacteroidaceae	g__Bacteroides	0	0	0	0	0	0	0	0	0	0	0	0	0	0	0	0	0	0	2	0
d__Bacteria	p__Bacteroidota	c__Bacteroidia	o__Bacteroidales	f__Bacteroidaceae	g__Bacteroides	0	0	0	0	0	0	0	0	0	0	0	0	0	0	0	0	0	0	3	0
d__Bacteria	p__Bacteroidota	c__Bacteroidia	o__Bacteroidales	f__Bacteroidaceae	g__Bacteroides	0	0	0	0	0	0	0	0	0	0	0	0	0	0	0	0	0	0	0	4
d__Bacteria	p__Bacteroidota	c__Bacteroidia	o__Bacteroidales	f__Bacteroidaceae	g__Bacteroides	0	0	0	0	0	0	5	0	0	0	0	0	0	0	0	0	0	0	0	0
d__Bacteria	p__Bacteroidota	c__Bacteroidia	o__Bacteroidales	f__Bacteroidaceae	g__Bacteroides	0	0	0	0	0	0	0	0	0	0	0	7	0	0	0	0	0	0	0	0
d__Bacteria	p__Bacteroidota	c__Bacteroidia	o__Bacteroidales	f__Bacteroidetes_vadinHA17	g__Bacteroidetes_vadinHA17	0	0	0	0	0	0	0	0	1	0	0	0	0	0	0	0	0	0	0	0
d__Bacteria	p__Bacteroidota	c__Bacteroidia	o__Bacteroidales	f__Bacteroidetes_vadinHA17	g__Bacteroidetes_vadinHA17	0	0	0	0	0	0	0	0	0	0	0	0	0	0	31	0	0	0	0	0
d__Bacteria	p__Bacteroidota	c__Bacteroidia	o__Bacteroidales	f__Barnesiellaceae	g__uncultured	0	0	0	0	0	0	0	0	1	0	0	0	0	0	0	0	0	0	0	0
d__Bacteria	p__Bacteroidota	c__Bacteroidia	o__Bacteroidales	f__Dysgonomonadaceae	g__Dysgonomonas	0	0	0	2	0	0	0	0	0	0	0	0	0	0	0	0	0	0	0	0
d__Bacteria	p__Bacteroidota	c__Bacteroidia	o__Bacteroidales	f__Dysgonomonadaceae	g__Dysgonomonas	0	0	0	0	0	7	0	0	0	0	0	0	0	0	0	0	0	0	0	0
d__Bacteria	p__Bacteroidota	c__Bacteroidia	o__Bacteroidales	f__Dysgonomonadaceae	g__Dysgonomonas	0	0	0	0	0	11	0	0	0	0	0	0	0	0	0	0	0	0	0	0
d__Bacteria	p__Bacteroidota	c__Bacteroidia	o__Bacteroidales	f__Dysgonomonadaceae	g__Dysgonomonas	0	0	113	0	10	164	0	0	0	0	0	0	0	0	0	0	0	0	8	4
d__Bacteria	p__Bacteroidota	c__Bacteroidia	o__Bacteroidales	f__Paludibacteraceae	g__Paludibacter	0	0	0	0	0	0	2	0	0	0	0	0	0	0	0	0	0	0	0	0
d__Bacteria	p__Bacteroidota	c__Bacteroidia	o__Bacteroidales	f__Paludibacteraceae	g__Paludibacter	0	0	0	0	0	4	0	0	0	0	0	0	0	0	0	0	0	0	0	0
d__Bacteria	p__Bacteroidota	c__Bacteroidia	o__Bacteroidales	f__Paludibacteraceae	g__Paludibacter	0	0	0	0	0	0	0	0	0	0	0	0	0	0	5	0	0	0	0	0
d__Bacteria	p__Bacteroidota	c__Bacteroidia	o__Bacteroidales	f__Paludibacteraceae	g__Paludibacter	0	0	0	0	0	0	0	6	0	0	3	0	0	0	0	0	0	0	0	0
d__Bacteria	p__Bacteroidota	c__Bacteroidia	o__Bacteroidales	f__Paludibacteraceae	g__uncultured	0	0	0	0	0	0	0	0	0	0	0	2	0	0	0	0	0	0	0	0
d__Bacteria	p__Bacteroidota	c__Bacteroidia	o__Bacteroidales	f__Paludibacteraceae	g__uncultured	0	0	0	0	0	0	7	0	0	0	0	0	0	0	0	0	0	0	0	0
d__Bacteria	p__Bacteroidota	c__Bacteroidia	o__Bacteroidales	f__Paludibacteraceae	g__uncultured	0	0	0	0	0	0	0	0	0	0	0	0	0	0	9	0	0	0	0	0
d__Bacteria	p__Bacteroidota	c__Bacteroidia	o__Bacteroidales	f__Prevotellaceae	g__Prevotella	0	0	0	0	0	0	0	0	0	0	0	0	0	0	0	10	0	0	0	0
d__Bacteria	p__Bacteroidota	c__Bacteroidia	o__Bacteroidales	f__Prevotellaceae	g__Prevotellaceae_NK3B31_group	0	0	0	0	0	0	0	0	0	0	0	0	0	0	0	0	0	4	0	0
d__Bacteria	p__Bacteroidota	c__Bacteroidia	o__Bacteroidales	f__Prevotellaceae	g__Prevotellaceae_NK3B31_group	0	0	0	0	0	0	0	0	0	0	0	0	0	0	0	0	0	0	6	0
d__Bacteria	p__Bacteroidota	c__Bacteroidia	o__Bacteroidales	f__Prevotellaceae	g__Prevotellaceae_NK3B31_group	0	0	0	0	0	0	0	0	0	0	0	0	0	0	0	0	0	0	0	6
d__Bacteria	p__Bacteroidota	c__Bacteroidia	o__Bacteroidales	f__Prolixibacteraceae	g__BSV13	0	0	0	0	0	0	4	0	0	0	0	0	0	0	0	0	0	0	0	0
d__Bacteria	p__Bacteroidota	c__Bacteroidia	o__Bacteroidales	f__Prolixibacteraceae	g__BSV13	0	0	0	0	0	0	0	0	0	0	3	0	0	0	12	0	0	0	0	0
d__Bacteria	p__Bacteroidota	c__Bacteroidia	o__Bacteroidales	f__Prolixibacteraceae	g__WCHB1-32	0	0	0	0	0	0	3	0	0	0	0	0	0	0	0	0	0	0	0	0
d__Bacteria	p__Bacteroidota	c__Bacteroidia	o__Bacteroidales	f__Prolixibacteraceae	g__WCHB1-32	0	0	0	0	0	0	0	0	0	0	6	0	0	0	0	0	0	0	0	0
d__Bacteria	p__Bacteroidota	c__Bacteroidia	o__Bacteroidales	f__Prolixibacteraceae	g__WCHB1-32	0	0	0	0	0	0	13	0	0	0	0	0	0	0	0	0	0	0	0	0
d__Bacteria	p__Bacteroidota	c__Bacteroidia	o__Bacteroidales	f__Rikenellaceae	g__Alistipes	0	0	0	0	0	0	0	0	0	0	0	0	0	0	0	0	0	0	0	4
d__Bacteria	p__Bacteroidota	c__Bacteroidia	o__Bacteroidales	f__Rikenellaceae	g__DMER64	0	0	0	0	0	0	0	2	0	0	0	0	0	0	0	0	0	0	0	0
d__Bacteria	p__Bacteroidota	c__Bacteroidia	o__Bacteroidales	f__Rikenellaceae	g__Rikenellaceae	0	0	0	0	5	109	0	0	0	0	0	0	0	0	0	0	0	0	0	0
d__Bacteria	p__Bacteroidota	c__Bacteroidia	o__Bacteroidales	f__SB-5	g__SB-5	0	0	0	0	0	0	0	0	2	0	0	0	0	0	0	0	0	0	0	0
d__Bacteria	p__Bacteroidota	c__Bacteroidia	o__Bacteroidales	f__SB-5	g__SB-5	0	0	0	0	0	0	15	0	0	0	0	0	0	0	0	0	0	0	0	0
d__Bacteria	p__Bacteroidota	c__Bacteroidia	o__Bacteroidales	f__SB-5	g__SB-5	0	0	0	0	0	0	0	0	0	0	0	0	30	0	0	0	0	0	0	0
d__Bacteria	p__Bacteroidota	c__Bacteroidia	o__Bacteroidales	f__Tannerellaceae	g__Macellibacteroides	0	0	0	0	0	0	2	0	0	0	0	0	0	0	0	0	0	0	0	0
d__Bacteria	p__Bacteroidota	c__Bacteroidia	o__Bacteroidales	f__Tannerellaceae	g__Macellibacteroides	0	0	0	0	0	0	10	0	0	0	0	0	0	0	0	0	0	0	0	0
d__Bacteria	p__Bacteroidota	c__Bacteroidia	o__Bacteroidales	f__Tannerellaceae	g__Macellibacteroides	0	0	0	0	0	63	0	0	0	0	0	0	0	0	0	0	0	0	0	0
d__Bacteria	p__Bacteroidota	c__Bacteroidia	o__Bacteroidales	f__Tannerellaceae	g__Parabacteroides	0	0	0	0	0	0	0	0	0	0	0	0	0	0	0	0	0	1	0	0
d__Bacteria	p__Bacteroidota	c__Bacteroidia	o__Bacteroidales	f__Tannerellaceae	g__Parabacteroides	0	0	0	0	0	0	0	0	0	0	0	0	0	0	0	0	0	0	2	0
d__Bacteria	p__Bacteroidota	c__Bacteroidia	o__Bacteroidales	f__Williamwhitmaniaceae	g__Acetobacteroides	0	0	0	0	0	0	0	0	0	0	0	0	0	0	19	0	0	0	0	0
d__Bacteria	p__Bacteroidota	c__Bacteroidia	o__Chitinophagales	f__Chitinophagaceae	g__Aurantisolimonas	0	0	0	0	0	0	2	0	0	0	0	0	0	0	0	0	0	0	0	0
d__Bacteria	p__Bacteroidota	c__Bacteroidia	o__Chitinophagales	f__Chitinophagaceae	g__Aurantisolimonas	0	0	0	0	0	0	14	0	0	0	0	0	0	0	0	0	0	0	0	0
d__Bacteria	p__Bacteroidota	c__Bacteroidia	o__Chitinophagales	f__Chitinophagaceae	g__Cnuella	0	0	0	0	0	0	0	0	0	0	0	0	3	0	0	0	0	0	0	0
d__Bacteria	p__Bacteroidota	c__Bacteroidia	o__Chitinophagales	f__Chitinophagaceae	g__Dinghuibacter	0	0	0	0	0	0	0	0	0	0	0	10	0	0	6	0	0	0	0	0
d__Bacteria	p__Bacteroidota	c__Bacteroidia	o__Chitinophagales	f__Chitinophagaceae	g__Edaphobaculum	0	0	0	0	0	0	0	1	0	0	0	0	0	0	0	0	0	0	0	0
d__Bacteria	p__Bacteroidota	c__Bacteroidia	o__Chitinophagales	f__Chitinophagaceae	g__Edaphobaculum	0	0	0	0	0	0	0	0	0	0	0	0	0	0	3	0	0	0	0	0
d__Bacteria	p__Bacteroidota	c__Bacteroidia	o__Chitinophagales	f__Chitinophagaceae	g__Edaphobaculum	0	0	0	0	0	0	19	0	0	0	0	0	0	0	0	0	0	0	0	0
d__Bacteria	p__Bacteroidota	c__Bacteroidia	o__Chitinophagales	f__Chitinophagaceae	g__Edaphobaculum	0	0	0	0	0	0	25	0	0	0	0	0	0	0	0	0	0	0	0	0
d__Bacteria	p__Bacteroidota	c__Bacteroidia	o__Chitinophagales	f__Chitinophagaceae	g__Ferruginibacter	0	0	0	0	0	0	2	0	0	0	0	0	0	0	0	0	0	0	0	0
d__Bacteria	p__Bacteroidota	c__Bacteroidia	o__Chitinophagales	f__Chitinophagaceae	g__Ferruginibacter	0	0	0	0	0	0	0	2	0	0	4	0	0	0	0	0	0	0	0	0
d__Bacteria	p__Bacteroidota	c__Bacteroidia	o__Chitinophagales	f__Chitinophagaceae	g__Flavihumibacter	0	0	0	0	0	0	6	0	0	0	0	0	0	0	0	0	0	0	0	0
d__Bacteria	p__Bacteroidota	c__Bacteroidia	o__Chitinophagales	f__Chitinophagaceae	g__Flavihumibacter	0	0	0	0	0	0	0	0	0	0	0	16	5	0	1	0	0	0	0	0
d__Bacteria	p__Bacteroidota	c__Bacteroidia	o__Chitinophagales	f__Chitinophagaceae	g__Flavisolibacter	0	0	0	0	0	0	0	0	0	0	0	0	0	0	1	0	0	0	0	0
d__Bacteria	p__Bacteroidota	c__Bacteroidia	o__Chitinophagales	f__Chitinophagaceae	g__Flavisolibacter	0	0	0	0	0	0	3	0	0	0	0	0	0	0	0	0	0	0	0	0
d__Bacteria	p__Bacteroidota	c__Bacteroidia	o__Chitinophagales	f__Chitinophagaceae	g__Flavisolibacter	0	0	0	0	0	0	9	0	0	0	0	0	0	0	0	0	0	0	0	0
d__Bacteria	p__Bacteroidota	c__Bacteroidia	o__Chitinophagales	f__Chitinophagaceae	g__Lacibacter	0	0	0	0	0	0	0	0	0	0	0	1	0	0	0	0	0	0	0	0
d__Bacteria	p__Bacteroidota	c__Bacteroidia	o__Chitinophagales	f__Chitinophagaceae	g__Lacibacter	0	0	0	0	0	0	0	0	0	0	0	0	0	0	6	0	0	0	0	0
d__Bacteria	p__Bacteroidota	c__Bacteroidia	o__Chitinophagales	f__Chitinophagaceae	g__Lacibacter	0	0	7	0	0	0	0	0	0	0	0	0	0	0	0	0	0	0	0	0
d__Bacteria	p__Bacteroidota	c__Bacteroidia	o__Chitinophagales	f__Chitinophagaceae	g__Lacibacter	0	0	0	0	0	0	0	0	1	0	14	0	0	0	0	0	0	0	0	0
d__Bacteria	p__Bacteroidota	c__Bacteroidia	o__Chitinophagales	f__Chitinophagaceae	g__Niabella	0	0	1	0	0	0	0	0	0	0	0	0	0	0	0	0	0	0	0	0
d__Bacteria	p__Bacteroidota	c__Bacteroidia	o__Chitinophagales	f__Chitinophagaceae	g__Niabella	0	2	0	0	0	0	0	0	0	0	0	0	0	0	0	0	0	0	0	0
d__Bacteria	p__Bacteroidota	c__Bacteroidia	o__Chitinophagales	f__Chitinophagaceae	g__Niabella	0	0	0	0	3	0	0	0	0	0	0	0	0	0	0	0	0	0	0	0
d__Bacteria	p__Bacteroidota	c__Bacteroidia	o__Chitinophagales	f__Chitinophagaceae	g__Rurimicrobium	0	0	0	0	0	0	0	0	0	0	0	0	0	0	13	0	0	0	0	0
d__Bacteria	p__Bacteroidota	c__Bacteroidia	o__Chitinophagales	f__Chitinophagaceae	g__Sediminibacterium	0	0	1	0	0	0	0	0	0	0	0	0	0	0	0	0	0	0	0	0
d__Bacteria	p__Bacteroidota	c__Bacteroidia	o__Chitinophagales	f__Chitinophagaceae	g__Sediminibacterium	0	0	0	3	0	0	0	0	0	0	0	0	0	0	0	0	0	0	0	0
d__Bacteria	p__Bacteroidota	c__Bacteroidia	o__Chitinophagales	f__Chitinophagaceae	g__Sediminibacterium	0	0	0	0	0	0	4	0	0	0	0	0	0	0	0	0	0	0	0	0
d__Bacteria	p__Bacteroidota	c__Bacteroidia	o__Chitinophagales	f__Chitinophagaceae	g__Sediminibacterium	0	0	0	0	0	0	0	0	0	0	0	0	0	0	8	0	0	0	0	0
d__Bacteria	p__Bacteroidota	c__Bacteroidia	o__Chitinophagales	f__Chitinophagaceae	g__Sediminibacterium	0	0	0	0	0	0	0	0	0	0	0	0	0	0	49	0	0	0	0	0
d__Bacteria	p__Bacteroidota	c__Bacteroidia	o__Chitinophagales	f__Chitinophagaceae	g__Sediminibacterium	0	0	0	0	0	0	0	0	0	0	0	5	0	0	262	0	0	0	0	0
d__Bacteria	p__Bacteroidota	c__Bacteroidia	o__Chitinophagales	f__Chitinophagaceae	g__Taibaiella	2	0	24	0	1	57	0	0	0	0	0	0	0	0	0	20	149	555	96	376
d__Bacteria	p__Bacteroidota	c__Bacteroidia	o__Chitinophagales	f__Chitinophagaceae	g__Terrimonas	0	0	0	0	0	0	2	0	0	0	0	0	0	0	0	0	0	0	0	0
d__Bacteria	p__Bacteroidota	c__Bacteroidia	o__Chitinophagales	f__Chitinophagaceae	g__Terrimonas	0	0	0	0	0	0	12	0	0	0	0	0	0	0	0	0	0	0	0	0
d__Bacteria	p__Bacteroidota	c__Bacteroidia	o__Chitinophagales	f__Chitinophagaceae	g__Terrimonas	0	0	0	0	0	0	37	0	0	0	0	0	0	0	0	0	0	0	0	0
d__Bacteria	p__Bacteroidota	c__Bacteroidia	o__Chitinophagales	f__Chitinophagaceae	g__uncultured	0	0	0	0	0	0	4	0	0	0	0	0	0	0	0	0	0	0	0	0
d__Bacteria	p__Bacteroidota	c__Bacteroidia	o__Chitinophagales	f__Chitinophagaceae	g__uncultured	0	0	0	0	0	0	0	0	0	0	4	0	0	0	0	0	0	0	0	0
d__Bacteria	p__Bacteroidota	c__Bacteroidia	o__Chitinophagales	f__Chitinophagaceae	g__uncultured	0	0	0	0	0	0	11	0	0	0	0	0	0	0	0	0	0	0	0	0
d__Bacteria	p__Bacteroidota	c__Bacteroidia	o__Chitinophagales	f__Chitinophagaceae	g__uncultured	0	0	0	0	0	0	14	0	0	0	0	0	0	0	0	0	0	0	0	0
d__Bacteria	p__Bacteroidota	c__Bacteroidia	o__Chitinophagales	f__Chitinophagaceae	unknown	0	0	0	0	0	0	0	0	0	0	0	0	0	0	0	0	0	0	0	1
d__Bacteria	p__Bacteroidota	c__Bacteroidia	o__Chitinophagales	f__Chitinophagaceae	unknown	0	0	0	0	0	0	0	4	3	0	0	0	0	0	0	0	0	0	0	0
d__Bacteria	p__Bacteroidota	c__Bacteroidia	o__Chitinophagales	f__Chitinophagaceae	unknown	0	0	8	0	0	0	0	0	0	0	0	0	0	0	0	0	0	0	0	0
d__Bacteria	p__Bacteroidota	c__Bacteroidia	o__Chitinophagales	f__Chitinophagaceae	unknown	0	0	0	0	0	0	16	0	0	0	0	0	0	0	0	0	0	0	0	0
d__Bacteria	p__Bacteroidota	c__Bacteroidia	o__Chitinophagales	f__Saprospiraceae	g__uncultured	0	0	0	0	0	0	24	0	0	0	0	0	0	0	0	0	0	0	0	0
d__Bacteria	p__Bacteroidota	c__Bacteroidia	o__Chitinophagales	f__Saprospiraceae	g__uncultured	0	0	0	0	0	0	0	36	105	11	221	0	0	12	0	0	0	0	0	0
d__Bacteria	p__Bacteroidota	c__Bacteroidia	o__Chitinophagales	f__uncultured	g__uncultured	0	0	0	0	0	0	0	2	0	0	0	0	0	0	0	0	0	0	0	0
d__Bacteria	p__Bacteroidota	c__Bacteroidia	o__Cytophagales	f__Cytophagaceae	g__Siphonobacter	0	0	0	0	0	8	7	0	0	0	0	0	0	0	0	0	0	0	0	0
d__Bacteria	p__Bacteroidota	c__Bacteroidia	o__Cytophagales	f__Hymenobacteraceae	g__Hymenobacter	0	0	0	0	0	0	4	0	0	0	0	0	0	0	0	0	0	0	0	0
d__Bacteria	p__Bacteroidota	c__Bacteroidia	o__Cytophagales	f__Microscillaceae	g__uncultured	0	0	0	0	0	0	9	0	0	0	0	0	0	0	0	0	0	0	0	0
d__Bacteria	p__Bacteroidota	c__Bacteroidia	o__Cytophagales	f__Microscillaceae	g__uncultured	0	0	0	0	0	0	9	0	0	0	0	0	0	0	0	0	0	0	0	0
d__Bacteria	p__Bacteroidota	c__Bacteroidia	o__Cytophagales	f__Spirosomaceae	g__Dyadobacter	0	0	0	0	0	0	0	0	0	0	1	0	0	0	0	0	0	0	0	0
d__Bacteria	p__Bacteroidota	c__Bacteroidia	o__Cytophagales	f__Spirosomaceae	g__Dyadobacter	0	0	0	0	0	0	4	0	0	0	0	0	0	0	0	0	0	0	0	0
d__Bacteria	p__Bacteroidota	c__Bacteroidia	o__Cytophagales	f__Spirosomaceae	g__Dyadobacter	0	0	0	0	0	0	17	0	0	0	0	0	0	0	0	0	0	0	0	0
d__Bacteria	p__Bacteroidota	c__Bacteroidia	o__Cytophagales	f__Spirosomaceae	g__Emticicia	0	0	0	0	0	0	0	0	0	0	0	0	0	0	4	0	0	0	0	0
d__Bacteria	p__Bacteroidota	c__Bacteroidia	o__Cytophagales	f__Spirosomaceae	g__Emticicia	0	0	0	0	0	0	0	0	0	0	0	0	0	0	47	0	0	0	0	0
d__Bacteria	p__Bacteroidota	c__Bacteroidia	o__Cytophagales	f__Spirosomaceae	g__Emticicia	0	0	0	0	0	0	32	37	91	14	43	0	0	23	131	0	0	0	0	0
d__Bacteria	p__Bacteroidota	c__Bacteroidia	o__Cytophagales	f__Spirosomaceae	g__Fibrisoma	0	0	0	0	0	0	22	0	0	0	0	0	0	0	0	0	0	0	0	0
d__Bacteria	p__Bacteroidota	c__Bacteroidia	o__Cytophagales	f__Spirosomaceae	g__Flectobacillus	0	0	0	0	0	0	7	0	0	0	0	0	0	0	0	0	0	0	0	0
d__Bacteria	p__Bacteroidota	c__Bacteroidia	o__Cytophagales	f__Spirosomaceae	g__Flectobacillus	0	0	0	0	0	0	6	3	6	0	0	0	0	0	0	0	0	0	0	0
d__Bacteria	p__Bacteroidota	c__Bacteroidia	o__Cytophagales	f__Spirosomaceae	g__Flectobacillus	0	0	0	0	0	0	0	0	0	0	0	0	0	0	15	0	0	0	0	0
d__Bacteria	p__Bacteroidota	c__Bacteroidia	o__Cytophagales	f__Spirosomaceae	g__Flectobacillus	0	0	0	0	0	0	0	0	0	0	0	0	16	32	0	0	0	0	0	0
d__Bacteria	p__Bacteroidota	c__Bacteroidia	o__Cytophagales	f__Spirosomaceae	g__Flectobacillus	14	0	0	0	0	0	0	3	0	0	0	0	0	2	87	0	0	0	0	0
d__Bacteria	p__Bacteroidota	c__Bacteroidia	o__Cytophagales	f__Spirosomaceae	g__Lacihabitans	0	0	0	0	0	0	0	0	0	0	0	0	0	0	10	0	0	0	0	0
d__Bacteria	p__Bacteroidota	c__Bacteroidia	o__Cytophagales	f__Spirosomaceae	g__Lacihabitans	0	0	0	0	0	0	0	36	41	0	358	0	0	6	12	0	0	0	0	0
d__Bacteria	p__Bacteroidota	c__Bacteroidia	o__Cytophagales	f__Spirosomaceae	g__Pseudarcicella	0	0	0	0	0	0	0	0	0	0	0	0	0	0	57	0	0	0	0	0
d__Bacteria	p__Bacteroidota	c__Bacteroidia	o__Cytophagales	f__Spirosomaceae	g__Rudanella	0	0	0	0	0	0	23	0	0	0	0	0	0	0	0	0	0	0	0	0
d__Bacteria	p__Bacteroidota	c__Bacteroidia	o__Cytophagales	f__Spirosomaceae	g__Runella	0	0	0	0	0	0	0	0	3	0	0	0	0	0	3	0	0	0	0	0
d__Bacteria	p__Bacteroidota	c__Bacteroidia	o__Cytophagales	f__Spirosomaceae	g__Runella	0	0	0	0	0	0	14	0	0	0	0	0	0	0	0	0	0	0	0	0
d__Bacteria	p__Bacteroidota	c__Bacteroidia	o__Cytophagales	f__Spirosomaceae	g__Spirosoma	0	0	0	0	0	0	3	0	0	0	0	0	0	0	0	0	0	0	0	0
d__Bacteria	p__Bacteroidota	c__Bacteroidia	o__Cytophagales	f__Spirosomaceae	g__Spirosoma	0	0	0	0	0	0	3	0	0	0	0	0	0	0	0	0	0	0	0	0
d__Bacteria	p__Bacteroidota	c__Bacteroidia	o__Cytophagales	f__Spirosomaceae	g__Spirosoma	4	0	0	0	0	0	0	0	0	0	0	0	0	0	0	0	0	0	0	0
d__Bacteria	p__Bacteroidota	c__Bacteroidia	o__Flavobacteriales	f__Crocinitomicaceae	g__Fluviicola	0	0	0	0	0	0	0	0	0	0	0	0	0	0	0	0	0	0	0	4
d__Bacteria	p__Bacteroidota	c__Bacteroidia	o__Flavobacteriales	f__Crocinitomicaceae	g__Fluviicola	0	0	0	0	0	0	0	0	0	0	0	5	0	0	0	0	0	0	0	0
d__Bacteria	p__Bacteroidota	c__Bacteroidia	o__Flavobacteriales	f__Crocinitomicaceae	g__Fluviicola	0	0	0	0	0	0	0	0	0	0	9	0	0	0	0	0	0	0	0	0
d__Bacteria	p__Bacteroidota	c__Bacteroidia	o__Flavobacteriales	f__Crocinitomicaceae	g__Fluviicola	0	0	0	0	0	0	0	0	0	0	0	0	0	0	11	0	0	0	0	0
d__Bacteria	p__Bacteroidota	c__Bacteroidia	o__Flavobacteriales	f__Flavobacteriaceae	g__Flavobacterium	0	0	0	0	0	0	0	0	0	0	0	2	0	0	0	0	0	0	0	0
d__Bacteria	p__Bacteroidota	c__Bacteroidia	o__Flavobacteriales	f__Flavobacteriaceae	g__Flavobacterium	0	0	0	0	0	0	2	0	0	0	0	0	0	0	0	0	0	0	0	0
d__Bacteria	p__Bacteroidota	c__Bacteroidia	o__Flavobacteriales	f__Flavobacteriaceae	g__Flavobacterium	0	0	0	0	0	0	0	0	0	0	0	0	0	0	0	2	0	0	0	0
d__Bacteria	p__Bacteroidota	c__Bacteroidia	o__Flavobacteriales	f__Flavobacteriaceae	g__Flavobacterium	0	0	0	0	0	0	0	0	0	0	0	0	0	0	0	0	3	0	0	0
d__Bacteria	p__Bacteroidota	c__Bacteroidia	o__Flavobacteriales	f__Flavobacteriaceae	g__Flavobacterium	0	0	0	0	0	0	4	0	0	0	0	0	0	0	0	0	0	0	0	0
d__Bacteria	p__Bacteroidota	c__Bacteroidia	o__Flavobacteriales	f__Flavobacteriaceae	g__Flavobacterium	0	0	0	0	0	0	8	0	0	0	0	0	0	0	0	0	0	0	0	0
d__Bacteria	p__Bacteroidota	c__Bacteroidia	o__Flavobacteriales	f__Flavobacteriaceae	g__Flavobacterium	0	0	0	0	0	0	0	0	0	0	10	0	0	0	0	0	0	0	0	0
d__Bacteria	p__Bacteroidota	c__Bacteroidia	o__Flavobacteriales	f__Flavobacteriaceae	g__Flavobacterium	0	0	0	0	0	11	0	0	0	0	0	0	0	0	0	0	0	0	0	0
d__Bacteria	p__Bacteroidota	c__Bacteroidia	o__Flavobacteriales	f__Flavobacteriaceae	g__Flavobacterium	0	0	0	0	0	0	11	0	0	0	0	0	0	0	0	0	0	0	0	0
d__Bacteria	p__Bacteroidota	c__Bacteroidia	o__Flavobacteriales	f__Flavobacteriaceae	g__Flavobacterium	0	1	0	0	0	0	0	0	0	0	0	0	0	0	0	0	3	0	6	2
d__Bacteria	p__Bacteroidota	c__Bacteroidia	o__Flavobacteriales	f__Flavobacteriaceae	g__Flavobacterium	0	0	0	0	0	0	0	0	0	0	0	0	0	0	0	7	3	0	2	0
d__Bacteria	p__Bacteroidota	c__Bacteroidia	o__Flavobacteriales	f__Flavobacteriaceae	g__Flavobacterium	0	0	0	0	0	0	0	0	0	0	0	0	0	0	12	0	0	0	0	0
d__Bacteria	p__Bacteroidota	c__Bacteroidia	o__Flavobacteriales	f__Flavobacteriaceae	g__Flavobacterium	0	0	0	0	0	0	0	0	0	0	0	0	0	0	14	0	0	0	0	0
d__Bacteria	p__Bacteroidota	c__Bacteroidia	o__Flavobacteriales	f__Flavobacteriaceae	g__Flavobacterium	0	0	0	0	0	0	0	0	0	0	14	0	0	0	0	0	0	0	0	0
d__Bacteria	p__Bacteroidota	c__Bacteroidia	o__Flavobacteriales	f__Flavobacteriaceae	g__Flavobacterium	0	0	0	0	0	0	0	0	0	0	0	0	0	0	0	15	0	0	0	0
d__Bacteria	p__Bacteroidota	c__Bacteroidia	o__Flavobacteriales	f__Flavobacteriaceae	g__Flavobacterium	0	0	0	0	0	0	0	0	0	0	0	0	0	0	16	0	0	0	0	0
d__Bacteria	p__Bacteroidota	c__Bacteroidia	o__Flavobacteriales	f__Flavobacteriaceae	g__Flavobacterium	0	0	0	0	0	0	21	0	0	0	0	0	0	0	0	0	0	0	0	0
d__Bacteria	p__Bacteroidota	c__Bacteroidia	o__Flavobacteriales	f__Flavobacteriaceae	g__Flavobacterium	0	0	0	0	0	0	0	0	0	0	8	0	0	0	16	0	0	0	0	0
d__Bacteria	p__Bacteroidota	c__Bacteroidia	o__Flavobacteriales	f__Flavobacteriaceae	g__Flavobacterium	0	2	0	0	0	19	5	0	0	0	0	0	0	0	0	0	0	0	0	0
d__Bacteria	p__Bacteroidota	c__Bacteroidia	o__Flavobacteriales	f__Flavobacteriaceae	g__Flavobacterium	0	0	0	0	0	0	0	0	0	0	0	0	0	0	0	0	0	0	18	25
d__Bacteria	p__Bacteroidota	c__Bacteroidia	o__Flavobacteriales	f__Flavobacteriaceae	g__Flavobacterium	0	0	0	0	0	0	0	0	0	0	0	0	0	0	0	0	0	0	25	19
d__Bacteria	p__Bacteroidota	c__Bacteroidia	o__Flavobacteriales	f__Flavobacteriaceae	g__Flavobacterium	0	0	0	0	0	0	0	0	0	0	0	0	0	0	44	0	0	0	0	0
d__Bacteria	p__Bacteroidota	c__Bacteroidia	o__Flavobacteriales	f__Flavobacteriaceae	g__Flavobacterium	0	0	0	0	0	0	0	0	0	0	0	0	0	0	58	0	0	0	0	0
d__Bacteria	p__Bacteroidota	c__Bacteroidia	o__Flavobacteriales	f__Flavobacteriaceae	g__Flavobacterium	0	0	0	0	0	0	76	0	0	0	0	0	0	0	0	0	0	0	0	0
d__Bacteria	p__Bacteroidota	c__Bacteroidia	o__Flavobacteriales	f__Flavobacteriaceae	g__Flavobacterium	0	0	0	0	0	0	0	0	0	0	0	0	0	0	0	0	0	0	46	34
d__Bacteria	p__Bacteroidota	c__Bacteroidia	o__Flavobacteriales	f__Flavobacteriaceae	g__Flavobacterium	0	0	0	0	0	0	0	0	0	0	0	0	0	0	0	0	0	0	62	23
d__Bacteria	p__Bacteroidota	c__Bacteroidia	o__Flavobacteriales	f__Flavobacteriaceae	g__Flavobacterium	0	0	0	0	0	0	0	0	0	0	0	0	2	0	88	0	0	0	0	0
d__Bacteria	p__Bacteroidota	c__Bacteroidia	o__Flavobacteriales	f__Flavobacteriaceae	g__Flavobacterium	0	0	0	0	0	0	0	47	16	0	8	0	0	1	27	0	0	0	0	0
d__Bacteria	p__Bacteroidota	c__Bacteroidia	o__Flavobacteriales	f__Flavobacteriaceae	g__Flavobacterium	0	0	0	0	0	0	0	0	0	0	0	0	0	0	0	93	45	2	0	0
d__Bacteria	p__Bacteroidota	c__Bacteroidia	o__Flavobacteriales	f__Flavobacteriaceae	g__Flavobacterium	0	10	4	0	0	0	0	0	0	0	0	0	0	0	0	74	55	10	0	0
d__Bacteria	p__Bacteroidota	c__Bacteroidia	o__Flavobacteriales	f__Flavobacteriaceae	g__Flavobacterium	0	0	0	0	0	0	14	0	0	0	0	0	0	3	157	0	0	0	0	0
d__Bacteria	p__Bacteroidota	c__Bacteroidia	o__Flavobacteriales	f__Flavobacteriaceae	g__Flavobacterium	0	0	0	0	0	0	0	0	3	1	191	0	0	0	0	0	0	0	0	0
d__Bacteria	p__Bacteroidota	c__Bacteroidia	o__Flavobacteriales	f__Flavobacteriaceae	g__Flavobacterium	0	0	0	0	0	0	0	0	0	0	0	0	0	0	0	0	26	311	35	288
d__Bacteria	p__Bacteroidota	c__Bacteroidia	o__Flavobacteriales	f__Flavobacteriaceae	g__Flavobacterium	0	0	0	0	0	15	0	0	0	0	0	0	0	0	0	0	0	1	610	245
d__Bacteria	p__Bacteroidota	c__Bacteroidia	o__Flavobacteriales	f__Flavobacteriaceae	g__Flavobacterium	0	0	0	0	0	12	0	0	0	0	0	0	0	0	0	0	0	2	1280	519
d__Bacteria	p__Bacteroidota	c__Bacteroidia	o__Flavobacteriales	f__Flavobacteriaceae	g__Flavobacterium	0	0	0	0	3	78	0	0	0	0	0	0	0	0	0	0	0	8	2618	1083
d__Bacteria	p__Bacteroidota	c__Bacteroidia	o__Flavobacteriales	f__NS9_marine_group	g__NS9_marine_group	0	0	0	0	0	0	2	0	0	0	0	0	0	0	0	0	0	0	0	0
d__Bacteria	p__Bacteroidota	c__Bacteroidia	o__Flavobacteriales	f__Weeksellaceae	g__Chryseobacterium	0	0	0	0	0	0	0	0	0	0	0	0	0	0	0	0	0	0	0	2
d__Bacteria	p__Bacteroidota	c__Bacteroidia	o__Flavobacteriales	f__Weeksellaceae	g__Chryseobacterium	0	2	0	0	0	0	0	0	0	0	0	0	0	0	0	0	0	0	0	0
d__Bacteria	p__Bacteroidota	c__Bacteroidia	o__Flavobacteriales	f__Weeksellaceae	g__Chryseobacterium	0	0	0	0	0	0	0	0	0	0	0	0	0	0	0	0	2	0	0	0
d__Bacteria	p__Bacteroidota	c__Bacteroidia	o__Flavobacteriales	f__Weeksellaceae	g__Chryseobacterium	0	0	0	0	0	0	4	0	0	0	0	0	0	0	0	0	0	0	0	0
d__Bacteria	p__Bacteroidota	c__Bacteroidia	o__Flavobacteriales	f__Weeksellaceae	g__Chryseobacterium	0	0	0	0	0	0	0	0	0	0	1	4	6	0	0	0	0	0	0	0
d__Bacteria	p__Bacteroidota	c__Bacteroidia	o__Flavobacteriales	f__Weeksellaceae	g__Chryseobacterium	0	0	0	0	0	0	0	0	0	0	0	0	0	0	0	0	0	0	15	0
d__Bacteria	p__Bacteroidota	c__Bacteroidia	o__Flavobacteriales	f__Weeksellaceae	g__Chryseobacterium	0	0	0	0	0	0	15	0	0	0	0	0	0	0	0	0	0	0	0	0
d__Bacteria	p__Bacteroidota	c__Bacteroidia	o__Flavobacteriales	f__Weeksellaceae	g__Chryseobacterium	0	0	16	0	0	0	0	0	0	0	0	0	0	0	0	0	0	0	0	0
d__Bacteria	p__Bacteroidota	c__Bacteroidia	o__Flavobacteriales	f__Weeksellaceae	g__Chryseobacterium	0	0	0	0	0	0	18	0	0	0	0	0	0	0	0	0	0	0	0	0
d__Bacteria	p__Bacteroidota	c__Bacteroidia	o__Flavobacteriales	f__Weeksellaceae	g__Chryseobacterium	0	14	159	0	0	0	0	0	0	0	0	0	0	0	0	0	0	0	0	0
d__Bacteria	p__Bacteroidota	c__Bacteroidia	o__Flavobacteriales	f__Weeksellaceae	g__Chryseobacterium	20	24	0	12	4	14	0	0	0	0	0	13	0	0	0	1795	527	21	0	0
d__Bacteria	p__Bacteroidota	c__Bacteroidia	o__Flavobacteriales	f__Weeksellaceae	g__Cloacibacterium	0	0	0	0	0	0	0	0	0	0	0	0	16	0	0	0	0	0	0	0
d__Bacteria	p__Bacteroidota	c__Bacteroidia	o__Flavobacteriales	f__Weeksellaceae	g__Cloacibacterium	20	0	0	2	0	0	0	0	0	0	0	4	0	0	0	146	203	22	0	6
d__Bacteria	p__Bacteroidota	c__Bacteroidia	o__Flavobacteriales	f__Weeksellaceae	g__Cloacibacterium	0	31	0	35	0	0	0	0	0	0	0	0	0	0	0	181	325	21	12	0
d__Bacteria	p__Bacteroidota	c__Bacteroidia	o__Flavobacteriales	f__Weeksellaceae	g__Cloacibacterium	0	0	337	160	15	62	0	0	0	0	0	0	0	0	0	113	345	87	12	0
d__Bacteria	p__Bacteroidota	c__Bacteroidia	o__Flavobacteriales	f__Weeksellaceae	g__Cloacibacterium	20	33	0	0	0	73	25	0	0	1	0	0	12	2	0	757	301	1345	183	42
d__Bacteria	p__Bacteroidota	c__Bacteroidia	o__Flavobacteriales	f__Weeksellaceae	g__Cloacibacterium	460	421	7	26	6	175	0	0	0	0	0	62	26	0	0	692	831	235	21	20
d__Bacteria	p__Bacteroidota	c__Bacteroidia	o__Flavobacteriales	f__Weeksellaceae	g__Elizabethkingia	0	0	0	0	0	0	0	1	0	0	0	0	0	0	0	0	0	0	0	0
d__Bacteria	p__Bacteroidota	c__Bacteroidia	o__Flavobacteriales	f__Weeksellaceae	g__Elizabethkingia	0	0	0	0	0	0	0	0	0	0	0	0	0	0	0	0	0	4	0	0
d__Bacteria	p__Bacteroidota	c__Bacteroidia	o__Flavobacteriales	f__Weeksellaceae	g__Elizabethkingia	0	0	0	0	0	0	0	0	0	0	0	0	0	0	0	41	31	120	2	0
d__Bacteria	p__Bacteroidota	c__Bacteroidia	o__Flavobacteriales	f__Weeksellaceae	g__Elizabethkingia	0	0	0	0	0	0	0	0	0	0	0	0	0	0	0	37	69	174	5	0
d__Bacteria	p__Bacteroidota	c__Bacteroidia	o__Flavobacteriales	f__Weeksellaceae	g__Elizabethkingia	0	0	35	0	0	0	0	0	0	0	0	0	0	0	0	57	79	220	0	0
d__Bacteria	p__Bacteroidota	c__Bacteroidia	o__Flavobacteriales	f__Weeksellaceae	g__Elizabethkingia	214	439	1689	8138	5770	5041	33	31	66	9	0	8	21	0	55	759	750	1823	552	464
d__Bacteria	p__Bacteroidota	c__Bacteroidia	o__Flavobacteriales	f__Weeksellaceae	g__Empedobacter	0	7	0	0	0	0	0	0	0	0	0	0	0	0	0	0	0	0	0	0
d__Bacteria	p__Bacteroidota	c__Bacteroidia	o__Flavobacteriales	f__Weeksellaceae	g__Empedobacter	0	0	0	0	0	0	0	0	0	0	0	0	12	0	0	0	0	0	0	0
d__Bacteria	p__Bacteroidota	c__Bacteroidia	o__Flavobacteriales	f__Weeksellaceae	g__uncultured	0	0	0	0	0	0	0	0	0	0	0	5	0	0	0	0	0	0	0	0
d__Bacteria	p__Bacteroidota	c__Bacteroidia	o__Flavobacteriales	f__Weeksellaceae	unknown	0	0	0	0	0	0	0	0	0	0	0	0	33	0	0	0	0	0	0	0
d__Bacteria	p__Bacteroidota	c__Bacteroidia	o__Sphingobacteriales	f__AKYH767	g__AKYH767	0	0	0	0	0	0	0	0	0	0	0	0	0	0	9	0	0	0	0	0
d__Bacteria	p__Bacteroidota	c__Bacteroidia	o__Sphingobacteriales	f__AKYH767	g__AKYH767	0	0	0	0	0	0	11	0	0	0	0	0	0	0	0	0	0	0	0	0
d__Bacteria	p__Bacteroidota	c__Bacteroidia	o__Sphingobacteriales	f__env.OPS_17	g__env.OPS_17	0	0	0	0	0	0	0	0	1	0	0	0	0	0	0	0	0	0	0	0
d__Bacteria	p__Bacteroidota	c__Bacteroidia	o__Sphingobacteriales	f__env.OPS_17	g__env.OPS_17	0	0	0	0	0	0	3	0	0	0	0	0	0	0	0	0	0	0	0	0
d__Bacteria	p__Bacteroidota	c__Bacteroidia	o__Sphingobacteriales	f__env.OPS_17	g__env.OPS_17	0	0	0	0	0	0	0	0	0	0	0	0	0	0	12	0	0	0	0	0
d__Bacteria	p__Bacteroidota	c__Bacteroidia	o__Sphingobacteriales	f__env.OPS_17	g__env.OPS_17	0	0	0	0	0	0	47	0	0	0	0	0	0	0	0	0	0	0	0	0
d__Bacteria	p__Bacteroidota	c__Bacteroidia	o__Sphingobacteriales	f__env.OPS_17	g__env.OPS_17	0	0	0	0	0	0	0	0	0	0	11	0	0	0	53	0	0	0	0	0
d__Bacteria	p__Bacteroidota	c__Bacteroidia	o__Sphingobacteriales	f__env.OPS_17	g__env.OPS_17	0	0	0	0	0	0	0	0	0	0	0	0	0	0	81	0	0	0	0	0
d__Bacteria	p__Bacteroidota	c__Bacteroidia	o__Sphingobacteriales	f__env.OPS_17	g__env.OPS_17	0	0	0	0	0	0	0	56	91	0	79	0	0	0	0	0	0	0	0	0
d__Bacteria	p__Bacteroidota	c__Bacteroidia	o__Sphingobacteriales	f__Lentimicrobiaceae	g__Lentimicrobiaceae	0	0	0	0	0	0	0	0	0	0	0	0	0	1	0	0	0	0	0	0
d__Bacteria	p__Bacteroidota	c__Bacteroidia	o__Sphingobacteriales	f__Lentimicrobiaceae	g__Lentimicrobiaceae	0	0	0	0	0	0	0	0	2	0	0	0	0	0	0	0	0	0	0	0
d__Bacteria	p__Bacteroidota	c__Bacteroidia	o__Sphingobacteriales	f__Lentimicrobiaceae	g__Lentimicrobiaceae	0	0	0	0	0	0	0	0	0	0	0	8	0	0	0	0	0	0	0	0
d__Bacteria	p__Bacteroidota	c__Bacteroidia	o__Sphingobacteriales	f__NS11-12_marine_group	g__NS11-12_marine_group	0	0	0	0	0	0	0	0	0	0	5	0	0	0	0	0	0	0	0	0
d__Bacteria	p__Bacteroidota	c__Bacteroidia	o__Sphingobacteriales	f__NS11-12_marine_group	g__NS11-12_marine_group	0	0	0	0	0	0	0	0	0	0	0	0	0	0	10	0	0	0	0	0
d__Bacteria	p__Bacteroidota	c__Bacteroidia	o__Sphingobacteriales	f__Sphingobacteriaceae	g__Mucilaginibacter	0	0	0	0	0	0	3	0	0	0	0	0	0	0	0	0	0	0	0	0
d__Bacteria	p__Bacteroidota	c__Bacteroidia	o__Sphingobacteriales	f__Sphingobacteriaceae	g__Mucilaginibacter	0	0	0	0	0	0	5	0	0	0	0	0	0	0	0	0	0	0	0	0
d__Bacteria	p__Bacteroidota	c__Bacteroidia	o__Sphingobacteriales	f__Sphingobacteriaceae	g__Mucilaginibacter	0	0	0	0	0	0	10	0	0	0	0	0	0	0	0	0	0	0	0	0
d__Bacteria	p__Bacteroidota	c__Bacteroidia	o__Sphingobacteriales	f__Sphingobacteriaceae	g__Nubsella	0	0	0	0	0	0	20	0	0	0	0	0	0	0	0	0	0	0	0	0
d__Bacteria	p__Bacteroidota	c__Bacteroidia	o__Sphingobacteriales	f__Sphingobacteriaceae	g__Nubsella	0	0	0	0	0	0	39	0	0	0	0	0	0	0	0	0	0	0	0	0
d__Bacteria	p__Bacteroidota	c__Bacteroidia	o__Sphingobacteriales	f__Sphingobacteriaceae	g__Nubsella	0	0	48	0	0	0	0	0	0	0	0	0	0	0	0	5	18	47	0	0
d__Bacteria	p__Bacteroidota	c__Bacteroidia	o__Sphingobacteriales	f__Sphingobacteriaceae	g__Pedobacter	0	0	0	0	0	0	4	0	0	0	0	0	0	0	0	0	0	0	0	0
d__Bacteria	p__Bacteroidota	c__Bacteroidia	o__Sphingobacteriales	f__Sphingobacteriaceae	g__Pedobacter	0	0	0	0	0	0	0	0	0	0	4	0	0	0	0	0	0	0	0	0
d__Bacteria	p__Bacteroidota	c__Bacteroidia	o__Sphingobacteriales	f__Sphingobacteriaceae	g__Pedobacter	0	0	0	0	0	0	5	0	0	0	0	0	0	0	0	0	0	0	0	0
d__Bacteria	p__Bacteroidota	c__Bacteroidia	o__Sphingobacteriales	f__Sphingobacteriaceae	g__Pedobacter	7	0	0	0	0	0	0	0	0	0	0	0	0	0	0	0	0	0	0	0
d__Bacteria	p__Bacteroidota	c__Bacteroidia	o__Sphingobacteriales	f__Sphingobacteriaceae	g__Pedobacter	0	2	0	0	0	19	0	0	0	0	0	0	0	0	0	0	0	0	2	0
d__Bacteria	p__Bacteroidota	c__Bacteroidia	o__Sphingobacteriales	f__Sphingobacteriaceae	g__Pedobacter	10	0	13	0	0	0	0	0	0	0	0	0	0	0	0	0	20	30	434	52
d__Bacteria	p__Bacteroidota	c__Bacteroidia	o__Sphingobacteriales	f__Sphingobacteriaceae	g__Pedobacter	0	0	79	0	0	13	0	0	0	0	0	0	0	0	0	17	148	428	11	12
d__Bacteria	p__Bacteroidota	c__Bacteroidia	o__Sphingobacteriales	f__Sphingobacteriaceae	g__Pedobacter	0	0	0	0	0	10	0	0	0	0	0	0	0	0	0	0	0	31	268	555
d__Bacteria	p__Bacteroidota	c__Bacteroidia	o__Sphingobacteriales	f__Sphingobacteriaceae	g__Pedobacter	0	0	0	0	0	0	0	0	0	0	0	0	0	0	0	0	8	20	314	573
d__Bacteria	p__Bacteroidota	c__Bacteroidia	o__Sphingobacteriales	f__Sphingobacteriaceae	g__Pedobacter	0	0	0	2	0	19	0	0	0	0	0	0	0	0	0	44	134	158	847	464
d__Bacteria	p__Bacteroidota	c__Bacteroidia	o__Sphingobacteriales	f__Sphingobacteriaceae	g__Solitalea	0	0	0	0	0	0	4	0	0	0	0	0	0	0	0	0	0	0	0	0
d__Bacteria	p__Bacteroidota	c__Bacteroidia	o__Sphingobacteriales	f__Sphingobacteriaceae	g__Sphingobacterium	0	0	0	0	0	0	0	0	0	0	0	0	0	0	0	2	0	0	0	0
d__Bacteria	p__Bacteroidota	c__Bacteroidia	o__Sphingobacteriales	f__Sphingobacteriaceae	g__Sphingobacterium	0	0	0	0	0	0	5	0	0	0	0	0	0	0	0	0	0	0	0	0
d__Bacteria	p__Bacteroidota	c__Bacteroidia	o__Sphingobacteriales	f__Sphingobacteriaceae	g__Sphingobacterium	0	0	0	0	0	0	6	0	0	0	0	0	0	0	0	0	0	0	0	0
d__Bacteria	p__Bacteroidota	c__Bacteroidia	o__Sphingobacteriales	f__Sphingobacteriaceae	g__Sphingobacterium	0	0	0	0	0	0	6	0	0	0	0	0	0	0	0	0	0	0	0	0
d__Bacteria	p__Bacteroidota	c__Bacteroidia	o__Sphingobacteriales	f__Sphingobacteriaceae	g__Sphingobacterium	0	0	0	0	0	0	18	0	0	0	0	0	0	0	0	0	0	0	0	0
d__Bacteria	p__Bacteroidota	c__Bacteroidia	o__Sphingobacteriales	f__Sphingobacteriaceae	g__Sphingobacterium	0	0	0	0	0	0	32	0	0	0	0	0	0	0	0	0	0	0	0	0
d__Bacteria	p__Bacteroidota	c__Bacteroidia	o__Sphingobacteriales	f__Sphingobacteriaceae	g__Sphingobacterium	0	0	0	0	0	0	0	0	0	0	0	0	0	0	0	0	0	21	0	36
d__Bacteria	p__Bacteroidota	c__Bacteroidia	o__Sphingobacteriales	f__Sphingobacteriaceae	g__Sphingobacterium	0	0	0	0	0	0	7	0	0	0	0	0	0	0	0	0	17	33	3	4
d__Bacteria	p__Bacteroidota	c__Bacteroidia	o__Sphingobacteriales	f__Sphingobacteriaceae	g__Sphingobacterium	0	0	0	0	0	0	5	0	0	0	0	0	0	0	0	0	0	5	63	14
d__Bacteria	p__Bacteroidota	c__Bacteroidia	o__Sphingobacteriales	f__Sphingobacteriaceae	g__Sphingobacterium	5	0	0	0	4	68	0	0	0	0	0	0	0	0	0	10	19	36	8	58
d__Bacteria	p__Bacteroidota	c__Bacteroidia	o__Sphingobacteriales	f__Sphingobacteriaceae	g__Sphingobacterium	0	0	0	0	0	0	0	0	0	0	0	0	0	0	0	0	0	31	62	184
d__Bacteria	p__Bacteroidota	c__Bacteroidia	o__Sphingobacteriales	f__Sphingobacteriaceae	g__Sphingobacterium	0	0	0	0	0	0	0	0	0	0	0	0	0	0	0	17	29	78	158	126
d__Bacteria	p__Bacteroidota	c__Bacteroidia	o__Sphingobacteriales	f__Sphingobacteriaceae	g__Sphingobacterium	0	0	7	0	0	0	0	0	0	0	0	0	0	0	0	148	110	188	13	67
d__Bacteria	p__Bacteroidota	c__Bacteroidia	o__Sphingobacteriales	f__Sphingobacteriaceae	g__Sphingobacterium	0	10	20	0	0	0	0	0	0	0	0	3	0	0	0	179	123	194	40	86
d__Bacteria	p__Bacteroidota	c__Bacteroidia	o__Sphingobacteriales	f__Sphingobacteriaceae	g__Sphingobacterium	20	0	63	0	0	8	0	0	0	0	0	0	0	0	0	210	137	226	22	70
d__Bacteria	p__Bacteroidota	c__Bacteroidia	o__Sphingobacteriales	f__Sphingobacteriaceae	g__Sphingobacterium	30	11	0	0	0	42	20	0	0	0	0	0	0	0	0	32	56	105	545	148
d__Bacteria	p__Bacteroidota	c__Bacteroidia	o__Sphingobacteriales	f__Sphingobacteriaceae	g__Sphingobacterium	0	13	123	0	2	0	0	0	0	0	0	0	0	0	0	907	606	739	83	369
d__Bacteria	p__Bacteroidota	c__Bacteroidia	o__Sphingobacteriales	f__Sphingobacteriaceae	g__Sphingobacterium	0	0	37	0	0	8	0	0	0	0	0	0	0	0	0	723	777	607	419	1181
d__Bacteria	p__Bacteroidota	c__Bacteroidia	o__Sphingobacteriales	f__Sphingobacteriaceae	g__Sphingobacterium	0	0	52	3	0	0	0	0	0	0	0	0	0	0	0	1538	1978	1460	1075	2826
d__Bacteria	p__Bacteroidota	c__Bacteroidia	o__Sphingobacteriales	f__Sphingobacteriaceae	unknown	0	0	0	0	0	7	0	0	0	0	0	0	0	0	0	0	0	0	0	0
d__Bacteria	p__Bacteroidota	c__Bacteroidia	o__Sphingobacteriales	f__Sphingobacteriaceae	unknown	0	0	0	0	0	0	0	0	0	0	0	8	0	0	0	0	0	0	0	0
d__Bacteria	p__Bacteroidota	c__Bacteroidia	unknown	unknown	unknown	0	0	0	0	0	0	0	0	0	0	0	2	0	0	0	0	0	0	0	0
d__Bacteria	p__Bacteroidota	c__Bacteroidia	unknown	unknown	unknown	0	0	0	0	0	0	4	0	0	0	0	0	0	0	0	0	0	0	0	0
d__Bacteria	p__Bacteroidota	c__Chlorobia	o__Chlorobiales	f__Chlorobiaceae	g__Chlorobaculum	0	0	0	0	0	0	4	0	0	0	0	0	0	0	0	0	0	0	0	0
d__Bacteria	p__Bacteroidota	c__Kryptonia	o__Kryptoniales	f__MSB-3C8	g__MSB-3C8	0	0	0	0	0	0	0	0	0	0	0	0	9	0	0	0	0	0	0	0
d__Bacteria	p__Bacteroidota	c__Rhodothermia	o__Rhodothermales	f__Rhodothermaceae	g__Rubrivirga	0	0	0	0	0	0	3	0	0	0	0	0	0	0	0	0	0	0	0	0
d__Bacteria	p__Bacteroidota	c__SJA-28	o__SJA-28	f__SJA-28	g__SJA-28	0	0	0	0	0	0	0	0	0	1	0	0	0	0	0	0	0	0	0	0
d__Bacteria	p__Bacteroidota	c__SJA-28	o__SJA-28	f__SJA-28	g__SJA-28	0	0	0	0	0	0	0	0	0	0	0	0	1	0	0	0	0	0	0	0
d__Bacteria	p__Bdellovibrionota	c__Bdellovibrionia	o__Bacteriovoracales	f__Bacteriovoracaceae	g__Bacteriovorax	0	0	0	0	0	0	0	0	0	0	0	0	0	0	5	0	0	0	0	0
d__Bacteria	p__Bdellovibrionota	c__Bdellovibrionia	o__Bacteriovoracales	f__Bacteriovoracaceae	g__Bacteriovorax	0	0	0	0	0	0	0	2	4	0	11	0	0	0	0	0	0	0	0	0
d__Bacteria	p__Bdellovibrionota	c__Bdellovibrionia	o__Bacteriovoracales	f__Bacteriovoracaceae	g__Bacteriovorax	0	0	0	0	1	12	0	0	0	0	0	0	0	0	0	0	0	0	2	2
d__Bacteria	p__Bdellovibrionota	c__Bdellovibrionia	o__Bacteriovoracales	f__Bacteriovoracaceae	g__Peredibacter	0	0	0	0	0	0	0	0	0	0	3	0	0	0	0	0	0	0	0	0
d__Bacteria	p__Bdellovibrionota	c__Bdellovibrionia	o__Bacteriovoracales	f__Bacteriovoracaceae	g__Peredibacter	0	0	0	0	0	0	0	0	0	0	0	0	0	0	0	0	0	0	0	3
d__Bacteria	p__Bdellovibrionota	c__Bdellovibrionia	o__Bacteriovoracales	f__Bacteriovoracaceae	g__Peredibacter	0	0	0	0	0	0	0	0	0	0	0	0	9	0	0	0	0	0	0	0
d__Bacteria	p__Bdellovibrionota	c__Bdellovibrionia	o__Bacteriovoracales	f__Bacteriovoracaceae	g__Peredibacter	0	0	0	0	0	0	0	0	0	0	0	0	0	0	0	0	0	0	7	26
d__Bacteria	p__Bdellovibrionota	c__Bdellovibrionia	o__Bacteriovoracales	f__Bacteriovoracaceae	g__Peredibacter	0	0	0	0	7	26	0	0	0	0	0	0	0	0	0	0	0	0	0	0
d__Bacteria	p__Bdellovibrionota	c__Bdellovibrionia	o__Bdellovibrionales	f__Bdellovibrionaceae	g__Bdellovibrio	0	0	0	0	0	0	0	2	0	0	0	0	0	0	0	0	0	0	0	0
d__Bacteria	p__Bdellovibrionota	c__Bdellovibrionia	o__Bdellovibrionales	f__Bdellovibrionaceae	g__Bdellovibrio	0	0	0	0	0	0	0	0	0	0	0	0	0	0	0	0	0	0	0	2
d__Bacteria	p__Bdellovibrionota	c__Bdellovibrionia	o__Bdellovibrionales	f__Bdellovibrionaceae	g__Bdellovibrio	0	0	0	1	0	0	0	0	0	0	0	0	0	0	0	0	0	0	0	2
d__Bacteria	p__Bdellovibrionota	c__Bdellovibrionia	o__Bdellovibrionales	f__Bdellovibrionaceae	g__Bdellovibrio	0	0	0	0	0	0	0	0	0	0	3	0	0	0	0	0	0	0	0	0
d__Bacteria	p__Bdellovibrionota	c__Bdellovibrionia	o__Bdellovibrionales	f__Bdellovibrionaceae	g__Bdellovibrio	0	0	0	0	0	0	4	0	0	0	0	0	0	0	0	0	0	0	0	0
d__Bacteria	p__Bdellovibrionota	c__Bdellovibrionia	o__Bdellovibrionales	f__Bdellovibrionaceae	g__Bdellovibrio	0	0	0	0	0	0	0	0	0	0	0	0	0	0	0	0	0	0	0	6
d__Bacteria	p__Bdellovibrionota	c__Bdellovibrionia	o__Bdellovibrionales	f__Bdellovibrionaceae	g__Bdellovibrio	0	0	0	0	0	0	0	0	0	1	8	0	0	0	0	0	0	0	0	0
d__Bacteria	p__Bdellovibrionota	c__Bdellovibrionia	o__Bdellovibrionales	f__Bdellovibrionaceae	g__Bdellovibrio	0	0	0	0	0	0	0	0	0	0	0	0	0	0	0	0	0	0	7	3
d__Bacteria	p__Bdellovibrionota	c__Bdellovibrionia	o__Bdellovibrionales	f__Bdellovibrionaceae	g__Bdellovibrio	0	0	0	0	0	0	11	0	0	0	0	0	0	0	0	0	0	0	0	0
d__Bacteria	p__Bdellovibrionota	c__Bdellovibrionia	o__Bdellovibrionales	f__Bdellovibrionaceae	g__Bdellovibrio	0	0	0	0	0	0	0	0	0	0	0	0	0	0	0	0	0	0	11	6
d__Bacteria	p__Bdellovibrionota	c__Bdellovibrionia	o__Bdellovibrionales	f__Bdellovibrionaceae	g__Bdellovibrio	0	0	0	0	0	0	0	0	6	0	12	0	0	0	0	0	0	0	0	0
d__Bacteria	p__Bdellovibrionota	c__Bdellovibrionia	o__Bdellovibrionales	f__Bdellovibrionaceae	g__Bdellovibrio	0	0	0	0	0	0	18	0	0	0	0	0	0	0	0	0	0	0	0	0
d__Bacteria	p__Bdellovibrionota	c__Bdellovibrionia	o__Bdellovibrionales	f__Bdellovibrionaceae	g__Bdellovibrio	0	12	0	0	0	0	0	0	0	0	0	0	0	0	0	0	0	4	6	0
d__Bacteria	p__Bdellovibrionota	c__Bdellovibrionia	o__Bdellovibrionales	f__Bdellovibrionaceae	g__Bdellovibrio	0	0	0	4	0	21	0	0	0	0	0	0	0	0	0	0	0	0	0	0
d__Bacteria	p__Bdellovibrionota	c__Bdellovibrionia	o__Bdellovibrionales	f__Bdellovibrionaceae	g__Bdellovibrio	0	0	0	0	19	0	0	0	0	0	0	0	0	0	0	0	0	0	17	0
d__Bacteria	p__Bdellovibrionota	c__Bdellovibrionia	o__Bdellovibrionales	f__Bdellovibrionaceae	g__Bdellovibrio	0	0	0	0	0	0	0	5	0	0	43	0	0	0	0	0	0	0	0	0
d__Bacteria	p__Bdellovibrionota	c__Bdellovibrionia	o__Bdellovibrionales	f__Bdellovibrionaceae	g__Bdellovibrio	0	0	0	20	20	0	0	0	0	0	0	0	0	0	0	0	3	6	50	24
d__Bacteria	p__Bdellovibrionota	c__Bdellovibrionia	o__Bdellovibrionales	f__Bdellovibrionaceae	g__Bdellovibrio	0	0	0	0	20	80	8	0	0	0	0	0	0	0	0	0	0	0	10	10
d__Bacteria	p__Bdellovibrionota	c__Bdellovibrionia	o__Bdellovibrionales	f__Bdellovibrionaceae	g__Bdellovibrio	0	0	0	0	0	0	0	37	112	10	222	0	0	0	0	0	0	0	0	0
d__Bacteria	p__Bdellovibrionota	c__Oligoflexia	o__0319-6G20	f__0319-6G20	g__0319-6G20	0	0	0	0	0	0	1	0	0	0	0	0	0	0	0	0	0	0	0	0
d__Bacteria	p__Bdellovibrionota	c__Oligoflexia	o__0319-6G20	f__0319-6G20	g__0319-6G20	0	0	0	0	0	0	0	0	2	0	0	0	0	0	0	0	0	0	0	0
d__Bacteria	p__Bdellovibrionota	c__Oligoflexia	o__0319-6G20	f__0319-6G20	g__0319-6G20	0	0	0	0	0	0	0	2	0	0	0	0	0	0	0	0	0	0	0	0
d__Bacteria	p__Bdellovibrionota	c__Oligoflexia	o__0319-6G20	f__0319-6G20	g__0319-6G20	0	0	0	0	0	0	0	0	0	0	0	14	0	0	0	0	0	0	0	0
d__Bacteria	p__Bdellovibrionota	c__Oligoflexia	o__Silvanigrellales	f__Silvanigrellaceae	g__uncultured	0	0	0	0	0	0	0	0	0	0	0	0	17	0	0	0	0	0	0	0
d__Bacteria	p__Bdellovibrionota	c__Oligoflexia	o__Silvanigrellales	f__Silvanigrellaceae	g__uncultured	0	0	0	0	0	0	0	0	0	0	0	0	18	0	0	0	0	0	0	0
d__Bacteria	p__Campilobacterota	c__Campylobacteria	o__Campylobacterales	f__Arcobacteraceae	g__Arcobacter	0	0	0	0	0	0	14	0	0	0	0	0	0	0	0	0	0	0	0	0
d__Bacteria	p__Campilobacterota	c__Campylobacteria	o__Campylobacterales	f__Arcobacteraceae	g__Pseudarcobacter	0	0	0	0	0	0	0	0	0	0	0	18	0	0	0	0	0	0	0	0
d__Bacteria	p__Campilobacterota	c__Campylobacteria	o__Campylobacterales	f__Arcobacteraceae	g__Pseudarcobacter	0	0	0	0	0	0	0	40	98	159	25	5	0	0	0	0	0	0	0	0
d__Bacteria	p__Chloroflexi	c__Anaerolineae	o__ADurb.Bin180	f__ADurb.Bin180	g__ADurb.Bin180	0	0	0	0	0	0	0	0	0	0	0	13	0	0	0	0	0	0	0	0
d__Bacteria	p__Chloroflexi	c__Anaerolineae	o__Anaerolineales	f__Anaerolineaceae	g__Anaerolinea	0	0	0	0	0	0	0	0	0	0	5	0	0	0	0	0	0	0	0	0
d__Bacteria	p__Chloroflexi	c__Anaerolineae	o__Anaerolineales	f__Anaerolineaceae	g__Anaerolinea	0	0	0	0	0	0	0	0	0	0	0	0	7	0	0	0	0	0	0	0
d__Bacteria	p__Chloroflexi	c__Anaerolineae	o__Anaerolineales	f__Anaerolineaceae	g__Anaerolinea	0	0	0	0	0	0	0	0	0	0	0	0	8	0	0	0	0	0	0	0
d__Bacteria	p__Chloroflexi	c__Anaerolineae	o__Anaerolineales	f__Anaerolineaceae	g__Anaerolinea	0	0	0	0	0	0	0	0	0	0	0	4	5	0	0	0	0	0	0	0
d__Bacteria	p__Chloroflexi	c__Anaerolineae	o__Anaerolineales	f__Anaerolineaceae	g__Anaerolinea	0	0	0	0	0	0	15	0	0	0	0	0	0	0	0	0	0	0	0	0
d__Bacteria	p__Chloroflexi	c__Anaerolineae	o__Anaerolineales	f__Anaerolineaceae	g__Anaerolinea	0	0	0	0	0	0	0	0	0	0	0	0	19	0	0	0	0	0	0	0
d__Bacteria	p__Chloroflexi	c__Anaerolineae	o__Anaerolineales	f__Anaerolineaceae	g__Leptolinea	0	0	0	0	0	0	0	0	3	0	0	0	0	0	0	0	0	0	0	0
d__Bacteria	p__Chloroflexi	c__Anaerolineae	o__Anaerolineales	f__Anaerolineaceae	g__Leptolinea	0	0	0	0	0	0	0	0	0	0	0	0	6	0	0	0	0	0	0	0
d__Bacteria	p__Chloroflexi	c__Anaerolineae	o__Anaerolineales	f__Anaerolineaceae	g__Leptolinea	0	0	0	0	0	0	0	0	0	0	8	0	0	0	0	0	0	0	0	0
d__Bacteria	p__Chloroflexi	c__Anaerolineae	o__Anaerolineales	f__Anaerolineaceae	g__Longilinea	0	0	0	0	0	0	0	0	7	0	0	0	0	0	0	0	0	0	0	0
d__Bacteria	p__Chloroflexi	c__Anaerolineae	o__Anaerolineales	f__Anaerolineaceae	g__Longilinea	0	0	0	0	0	0	0	0	0	0	0	8	0	0	7	0	0	0	0	0
d__Bacteria	p__Chloroflexi	c__Anaerolineae	o__Anaerolineales	f__Anaerolineaceae	g__Longilinea	0	0	0	0	0	0	0	2	12	0	8	0	0	0	0	0	0	0	0	0
d__Bacteria	p__Chloroflexi	c__Anaerolineae	o__Anaerolineales	f__Anaerolineaceae	g__Longilinea	0	0	0	0	0	0	0	0	0	0	0	0	0	0	41	0	0	0	0	0
d__Bacteria	p__Chloroflexi	c__Anaerolineae	o__Anaerolineales	f__Anaerolineaceae	g__uncultured	0	0	0	0	0	0	0	0	0	0	0	0	1	0	0	0	0	0	0	0
d__Bacteria	p__Chloroflexi	c__Anaerolineae	o__Anaerolineales	f__Anaerolineaceae	g__uncultured	0	0	0	0	0	0	0	2	0	0	0	0	0	0	0	0	0	0	0	0
d__Bacteria	p__Chloroflexi	c__Anaerolineae	o__Anaerolineales	f__Anaerolineaceae	g__uncultured	0	0	0	0	0	0	0	0	0	0	0	0	4	0	0	0	0	0	0	0
d__Bacteria	p__Chloroflexi	c__Anaerolineae	o__Anaerolineales	f__Anaerolineaceae	g__uncultured	0	0	0	0	0	0	0	0	0	0	0	4	0	0	0	0	0	0	0	0
d__Bacteria	p__Chloroflexi	c__Anaerolineae	o__Anaerolineales	f__Anaerolineaceae	g__uncultured	0	0	0	0	0	0	0	0	4	0	0	0	0	0	0	0	0	0	0	0
d__Bacteria	p__Chloroflexi	c__Anaerolineae	o__Anaerolineales	f__Anaerolineaceae	g__uncultured	0	0	0	0	0	0	0	0	0	0	0	4	0	0	0	0	0	0	0	0
d__Bacteria	p__Chloroflexi	c__Anaerolineae	o__Anaerolineales	f__Anaerolineaceae	g__uncultured	0	0	0	0	0	0	0	0	0	0	0	0	0	0	5	0	0	0	0	0
d__Bacteria	p__Chloroflexi	c__Anaerolineae	o__Anaerolineales	f__Anaerolineaceae	g__uncultured	0	0	0	0	0	0	0	0	0	0	0	0	9	0	0	0	0	0	0	0
d__Bacteria	p__Chloroflexi	c__Anaerolineae	o__Anaerolineales	f__Anaerolineaceae	g__uncultured	0	0	0	0	0	0	0	0	0	0	0	0	8	0	4	0	0	0	0	0
d__Bacteria	p__Chloroflexi	c__Anaerolineae	o__Anaerolineales	f__Anaerolineaceae	g__uncultured	0	0	0	0	0	0	0	0	0	0	0	16	0	0	0	0	0	0	0	0
d__Bacteria	p__Chloroflexi	c__Anaerolineae	o__Anaerolineales	f__Anaerolineaceae	g__uncultured	0	0	0	0	0	0	0	0	0	0	0	0	16	0	0	0	0	0	0	0
d__Bacteria	p__Chloroflexi	c__Anaerolineae	o__Anaerolineales	f__Anaerolineaceae	g__uncultured	0	0	0	0	0	0	0	0	0	0	20	0	0	0	0	0	0	0	0	0
d__Bacteria	p__Chloroflexi	c__Anaerolineae	o__Anaerolineales	f__Anaerolineaceae	g__uncultured	0	0	0	0	0	0	0	0	0	0	0	0	28	0	0	0	0	0	0	0
d__Bacteria	p__Chloroflexi	c__Anaerolineae	o__Anaerolineales	f__Anaerolineaceae	g__uncultured	0	0	0	0	0	0	0	0	0	0	0	0	0	0	39	0	0	0	0	0
d__Bacteria	p__Chloroflexi	c__Anaerolineae	o__Anaerolineales	f__Anaerolineaceae	g__uncultured	0	0	0	0	0	0	0	0	14	0	45	0	0	0	0	0	0	0	0	0
d__Bacteria	p__Chloroflexi	c__Anaerolineae	o__Anaerolineales	f__Anaerolineaceae	unknown	0	0	0	0	0	0	0	0	0	0	0	0	0	0	3	0	0	0	0	0
d__Bacteria	p__Chloroflexi	c__Anaerolineae	o__Anaerolineales	f__Anaerolineaceae	unknown	0	0	0	0	0	0	0	0	0	0	0	3	0	0	0	0	0	0	0	0
d__Bacteria	p__Chloroflexi	c__Anaerolineae	o__Anaerolineales	f__Anaerolineaceae	unknown	0	0	0	0	0	0	0	0	0	0	0	0	3	0	0	0	0	0	0	0
d__Bacteria	p__Chloroflexi	c__Anaerolineae	o__Anaerolineales	f__Anaerolineaceae	unknown	0	0	0	0	0	0	0	0	4	0	0	0	0	0	0	0	0	0	0	0
d__Bacteria	p__Chloroflexi	c__Anaerolineae	o__Anaerolineales	f__Anaerolineaceae	unknown	0	0	0	0	0	0	0	0	0	0	0	0	5	0	0	0	0	0	0	0
d__Bacteria	p__Chloroflexi	c__Anaerolineae	o__Anaerolineales	f__Anaerolineaceae	unknown	0	0	0	0	0	0	0	0	0	0	12	0	0	0	0	0	0	0	0	0
d__Bacteria	p__Chloroflexi	c__Anaerolineae	o__Anaerolineales	f__Anaerolineaceae	unknown	0	0	0	0	0	0	19	0	0	0	0	0	0	0	0	0	0	0	0	0
d__Bacteria	p__Chloroflexi	c__Anaerolineae	o__Anaerolineales	f__Anaerolineaceae	unknown	0	0	0	0	0	0	0	0	0	0	0	4	43	0	0	0	0	0	0	0
d__Bacteria	p__Chloroflexi	c__Anaerolineae	o__Ardenticatenales	f__uncultured	g__uncultured	0	0	0	0	0	0	0	0	0	0	0	0	0	0	2	0	0	0	0	0
d__Bacteria	p__Chloroflexi	c__Anaerolineae	o__Caldilineales	f__Caldilineaceae	g__uncultured	0	0	0	0	0	0	0	0	0	2	0	0	0	0	0	0	0	0	0	0
d__Bacteria	p__Chloroflexi	c__Anaerolineae	o__Caldilineales	f__Caldilineaceae	g__uncultured	0	0	0	0	0	0	0	0	2	0	0	0	0	0	0	0	0	0	0	0
d__Bacteria	p__Chloroflexi	c__Anaerolineae	o__Caldilineales	f__Caldilineaceae	g__uncultured	0	0	0	0	0	0	4	0	0	0	0	0	0	0	0	0	0	0	0	0
d__Bacteria	p__Chloroflexi	c__Anaerolineae	o__Caldilineales	f__Caldilineaceae	g__uncultured	0	0	0	0	0	0	0	0	0	4	0	0	0	0	0	0	0	0	0	0
d__Bacteria	p__Chloroflexi	c__Anaerolineae	o__Caldilineales	f__Caldilineaceae	g__uncultured	0	0	0	0	0	0	0	0	4	0	0	0	0	0	0	0	0	0	0	0
d__Bacteria	p__Chloroflexi	c__Anaerolineae	o__Caldilineales	f__Caldilineaceae	g__uncultured	0	0	0	0	0	0	7	0	0	0	0	0	0	0	0	0	0	0	0	0
d__Bacteria	p__Chloroflexi	c__Anaerolineae	o__Caldilineales	f__Caldilineaceae	g__uncultured	0	0	0	0	0	0	7	0	0	0	0	0	0	0	0	0	0	0	0	0
d__Bacteria	p__Chloroflexi	c__Anaerolineae	o__Caldilineales	f__Caldilineaceae	g__uncultured	0	0	0	0	0	0	8	0	0	0	0	0	0	0	0	0	0	0	0	0
d__Bacteria	p__Chloroflexi	c__Anaerolineae	o__Caldilineales	f__Caldilineaceae	g__uncultured	0	0	0	0	0	0	0	0	0	0	0	0	9	0	0	0	0	0	0	0
d__Bacteria	p__Chloroflexi	c__Anaerolineae	o__Caldilineales	f__Caldilineaceae	g__uncultured	0	0	0	0	0	0	7	0	0	0	0	8	0	0	0	0	0	0	0	0
d__Bacteria	p__Chloroflexi	c__Anaerolineae	o__Caldilineales	f__Caldilineaceae	g__uncultured	0	0	0	0	0	0	22	0	0	0	0	0	0	0	0	0	0	0	0	0
d__Bacteria	p__Chloroflexi	c__Anaerolineae	o__Caldilineales	f__Caldilineaceae	g__uncultured	0	0	0	0	0	0	0	0	6	0	0	0	18	0	0	0	0	0	0	0
d__Bacteria	p__Chloroflexi	c__Anaerolineae	o__Caldilineales	f__Caldilineaceae	g__uncultured	0	0	0	0	0	0	0	4	0	0	25	0	4	6	0	0	0	0	0	0
d__Bacteria	p__Chloroflexi	c__Anaerolineae	o__Caldilineales	f__Caldilineaceae	g__uncultured	0	0	0	0	0	0	0	0	0	15	0	0	77	0	0	0	0	0	0	0
d__Bacteria	p__Chloroflexi	c__Anaerolineae	o__RBG-13-54-9	f__RBG-13-54-9	g__RBG-13-54-9	0	0	0	0	0	0	0	0	0	0	0	0	0	0	8	0	0	0	0	0
d__Bacteria	p__Chloroflexi	c__Anaerolineae	o__RBG-13-54-9	f__RBG-13-54-9	g__RBG-13-54-9	0	0	0	0	0	0	0	0	0	0	0	0	11	0	0	0	0	0	0	0
d__Bacteria	p__Chloroflexi	c__Anaerolineae	o__RBG-13-54-9	f__RBG-13-54-9	g__RBG-13-54-9	0	0	0	0	0	0	0	0	0	0	0	0	0	0	18	0	0	0	0	0
d__Bacteria	p__Chloroflexi	c__Anaerolineae	o__SBR1031	f__A4b	g__A4b	0	0	0	0	0	0	0	0	0	0	0	2	0	0	0	0	0	0	0	0
d__Bacteria	p__Chloroflexi	c__Anaerolineae	o__SBR1031	f__A4b	g__A4b	0	0	0	0	0	0	0	0	0	0	0	0	9	0	0	0	0	0	0	0
d__Bacteria	p__Chloroflexi	c__Anaerolineae	o__SJA-15	f__SJA-15	g__SJA-15	0	0	0	0	0	0	0	2	0	0	0	0	0	0	0	0	0	0	0	0
d__Bacteria	p__Chloroflexi	c__Anaerolineae	unknown	unknown	unknown	0	0	0	0	0	0	18	0	0	0	0	0	0	0	0	0	0	0	0	0
d__Bacteria	p__Chloroflexi	c__Chloroflexia	o__Chloroflexales	f__Chloroflexaceae	g__Candidatus_Chloroploca	0	0	0	0	0	0	41	0	0	0	0	0	0	0	0	0	0	0	0	0
d__Bacteria	p__Chloroflexi	c__Chloroflexia	o__Chloroflexales	f__Chloroflexaceae	g__FFCH7168	0	0	0	0	0	0	3	0	0	0	0	0	0	0	0	0	0	0	0	0
d__Bacteria	p__Chloroflexi	c__Chloroflexia	o__Chloroflexales	f__Chloroflexaceae	unknown	0	0	0	0	0	0	49	0	0	0	0	0	0	0	0	0	0	0	0	0
d__Bacteria	p__Chloroflexi	c__Chloroflexia	o__Chloroflexales	f__Chloroflexaceae	unknown	0	0	0	0	0	0	81	0	0	0	0	0	0	0	0	0	0	0	0	0
d__Bacteria	p__Chloroflexi	c__Chloroflexia	o__Chloroflexales	f__Chloroflexaceae	unknown	0	0	0	0	0	0	84	0	0	0	0	0	0	0	0	0	0	0	0	0
d__Bacteria	p__Chloroflexi	c__Chloroflexia	o__Chloroflexales	f__Roseiflexaceae	g__uncultured	0	0	0	0	0	0	0	0	0	0	0	0	6	0	0	0	0	0	0	0
d__Bacteria	p__Chloroflexi	c__Chloroflexia	o__Chloroflexales	f__Roseiflexaceae	g__uncultured	0	0	0	0	0	0	0	0	0	0	0	0	7	0	0	0	0	0	0	0
d__Bacteria	p__Chloroflexi	c__Chloroflexia	o__Chloroflexales	f__Roseiflexaceae	g__uncultured	0	0	0	0	0	0	0	0	0	0	0	0	28	0	0	0	0	0	0	0
d__Bacteria	p__Chloroflexi	c__Chloroflexia	o__Kallotenuales	f__AKIW781	g__AKIW781	0	0	0	0	0	0	8	0	0	0	0	0	0	0	0	0	0	0	0	0
d__Bacteria	p__Chloroflexi	c__Chloroflexia	o__Kallotenuales	f__AKIW781	g__AKIW781	0	0	0	0	0	0	0	0	0	0	0	0	17	0	0	0	0	0	0	0
d__Bacteria	p__Chloroflexi	c__Chloroflexia	o__Thermomicrobiales	f__AKYG1722	g__AKYG1722	0	0	0	0	0	0	0	0	0	0	0	0	5	0	0	0	0	0	0	0
d__Bacteria	p__Chloroflexi	c__Chloroflexia	o__Thermomicrobiales	f__JG30-KF-CM45	g__JG30-KF-CM45	0	0	0	0	0	0	0	0	0	0	0	2	0	0	0	0	0	0	0	0
d__Bacteria	p__Chloroflexi	c__Chloroflexia	o__Thermomicrobiales	f__JG30-KF-CM45	g__JG30-KF-CM45	0	0	0	0	0	0	11	0	0	0	0	0	0	0	0	0	0	0	0	0
d__Bacteria	p__Chloroflexi	c__Chloroflexia	o__Thermomicrobiales	f__JG30-KF-CM45	g__JG30-KF-CM45	0	0	0	0	0	0	0	0	0	0	0	9	5	0	0	0	0	0	0	0
d__Bacteria	p__Chloroflexi	c__Chloroflexia	o__Thermomicrobiales	f__JG30-KF-CM45	g__JG30-KF-CM45	0	0	0	0	0	0	0	0	0	0	0	0	17	0	0	0	0	0	0	0
d__Bacteria	p__Chloroflexi	c__Chloroflexia	o__Thermomicrobiales	f__JG30-KF-CM45	g__JG30-KF-CM45	0	0	0	0	8	10	3	0	0	0	0	0	0	0	0	0	0	0	0	0
d__Bacteria	p__Chloroflexi	c__KD4-96	o__KD4-96	f__KD4-96	g__KD4-96	0	0	0	0	0	0	0	0	0	0	0	0	0	2	0	0	0	0	0	0
d__Bacteria	p__Chloroflexi	c__KD4-96	o__KD4-96	f__KD4-96	g__KD4-96	0	0	0	0	0	0	0	0	0	0	0	0	4	0	0	0	0	0	0	0
d__Bacteria	p__Chloroflexi	c__KD4-96	o__KD4-96	f__KD4-96	g__KD4-96	0	0	0	0	0	0	0	0	4	0	0	0	10	0	0	0	0	0	0	0
d__Bacteria	p__Chloroflexi	unknown	unknown	unknown	unknown	0	0	0	0	0	0	0	0	0	0	0	0	7	0	0	0	0	0	0	0
d__Bacteria	p__Cyanobacteria	c__Cyanobacteriia	o__Chloroplast	f__Chloroplast	g__Chloroplast	0	0	0	0	0	3	0	0	0	0	0	0	0	0	0	0	0	0	0	0
d__Bacteria	p__Cyanobacteria	c__Cyanobacteriia	o__Chloroplast	f__Chloroplast	g__Chloroplast	0	0	0	0	0	0	0	0	0	0	0	0	0	0	3	0	0	0	0	0
d__Bacteria	p__Cyanobacteria	c__Cyanobacteriia	o__Chloroplast	f__Chloroplast	g__Chloroplast	0	0	0	0	0	0	0	0	0	0	0	0	0	0	0	0	0	3	0	0
d__Bacteria	p__Cyanobacteria	c__Cyanobacteriia	o__Chloroplast	f__Chloroplast	g__Chloroplast	0	0	0	0	0	0	3	0	0	0	0	0	0	0	0	0	0	0	0	0
d__Bacteria	p__Cyanobacteria	c__Cyanobacteriia	o__Chloroplast	f__Chloroplast	g__Chloroplast	0	0	0	0	0	0	4	0	0	0	0	0	0	0	0	0	0	0	0	0
d__Bacteria	p__Cyanobacteria	c__Cyanobacteriia	o__Chloroplast	f__Chloroplast	g__Chloroplast	0	0	0	0	0	0	5	0	0	0	0	0	0	0	0	0	0	0	0	0
d__Bacteria	p__Cyanobacteria	c__Cyanobacteriia	o__Chloroplast	f__Chloroplast	g__Chloroplast	0	0	0	0	0	0	0	0	0	2	0	0	13	0	0	0	0	0	0	0
d__Bacteria	p__Cyanobacteria	c__Cyanobacteriia	o__Chloroplast	f__Chloroplast	g__Chloroplast	0	0	0	0	0	0	0	0	0	0	0	0	0	0	0	0	6	11	0	0
d__Bacteria	p__Cyanobacteria	c__Cyanobacteriia	o__Chloroplast	f__Chloroplast	g__Chloroplast	0	0	0	0	0	0	20	0	0	0	0	0	0	0	0	0	0	0	0	0
d__Bacteria	p__Cyanobacteria	c__Cyanobacteriia	o__Chloroplast	f__Chloroplast	g__Chloroplast	0	0	6	9	0	0	0	0	0	0	0	0	0	0	0	0	0	22	0	0
d__Bacteria	p__Cyanobacteria	c__Cyanobacteriia	o__Chloroplast	f__Chloroplast	g__Chloroplast	0	0	0	0	0	0	0	0	0	0	0	0	0	0	58	0	0	0	0	0
d__Bacteria	p__Cyanobacteria	c__Cyanobacteriia	o__Chloroplast	f__Chloroplast	g__Chloroplast	0	0	0	0	0	0	0	0	0	0	0	0	0	0	138	0	0	0	0	0
d__Bacteria	p__Cyanobacteria	c__Cyanobacteriia	o__Cyanobacteriales	f__Chroococcidiopsaceae	g__Chroococcidiopsis_SAG_2023	0	0	0	0	0	0	0	0	0	3	0	0	19	0	0	0	0	0	0	0
d__Bacteria	p__Cyanobacteria	c__Cyanobacteriia	o__Cyanobacteriales	f__Phormidiaceae	g__Phormidium_IAM_M-71	0	0	0	0	0	0	0	0	0	1	0	0	0	0	0	0	0	0	0	0
d__Bacteria	p__Cyanobacteria	c__Sericytochromatia	o__Sericytochromatia	f__Sericytochromatia	g__Sericytochromatia	0	0	0	0	0	0	24	0	0	0	0	0	0	0	0	0	0	0	0	0
d__Bacteria	p__Cyanobacteria	c__Vampirivibrionia	o__Gastranaerophilales	f__Gastranaerophilales	g__Gastranaerophilales	0	0	0	0	0	0	0	0	0	0	0	0	1	0	0	0	0	0	0	0
d__Bacteria	p__Cyanobacteria	c__Vampirivibrionia	o__Gastranaerophilales	f__Gastranaerophilales	g__Gastranaerophilales	0	0	0	0	0	0	0	0	0	0	1	0	0	0	0	0	0	0	0	0
d__Bacteria	p__Cyanobacteria	c__Vampirivibrionia	o__Gastranaerophilales	f__Gastranaerophilales	g__Gastranaerophilales	0	0	0	0	0	0	0	0	0	2	0	0	0	0	0	0	0	0	0	0
d__Bacteria	p__Cyanobacteria	c__Vampirivibrionia	o__Gastranaerophilales	f__Gastranaerophilales	g__Gastranaerophilales	0	0	0	0	0	0	0	0	0	3	0	0	0	0	0	0	0	0	0	0
d__Bacteria	p__Cyanobacteria	c__Vampirivibrionia	o__Gastranaerophilales	f__Gastranaerophilales	g__Gastranaerophilales	0	0	0	0	0	0	0	0	4	0	0	0	0	0	0	0	0	0	0	0
d__Bacteria	p__Cyanobacteria	c__Vampirivibrionia	o__Gastranaerophilales	f__Gastranaerophilales	g__Gastranaerophilales	0	0	0	0	0	0	0	0	5	0	0	0	0	0	0	0	0	0	0	0
d__Bacteria	p__Cyanobacteria	c__Vampirivibrionia	o__Gastranaerophilales	f__Gastranaerophilales	g__Gastranaerophilales	0	0	0	0	0	0	0	0	0	0	0	5	0	0	0	0	0	0	0	0
d__Bacteria	p__Cyanobacteria	c__Vampirivibrionia	o__Gastranaerophilales	f__Gastranaerophilales	g__Gastranaerophilales	0	0	0	0	0	0	0	0	0	0	0	0	7	0	0	0	0	0	0	0
d__Bacteria	p__Cyanobacteria	c__Vampirivibrionia	o__Gastranaerophilales	f__Gastranaerophilales	g__Gastranaerophilales	0	0	0	0	0	0	0	0	0	0	0	7	0	0	0	0	0	0	0	0
d__Bacteria	p__Cyanobacteria	c__Vampirivibrionia	o__Gastranaerophilales	f__Gastranaerophilales	g__Gastranaerophilales	0	0	0	0	0	0	0	0	0	2	0	0	10	0	0	0	0	0	0	0
d__Bacteria	p__Cyanobacteria	c__Vampirivibrionia	o__Obscuribacterales	f__Obscuribacteraceae	g__Candidatus_Obscuribacter	0	0	0	0	0	0	0	0	0	0	0	0	0	0	0	0	0	2	0	0
d__Bacteria	p__Cyanobacteria	c__Vampirivibrionia	o__Obscuribacterales	f__Obscuribacteraceae	g__Candidatus_Obscuribacter	0	0	0	0	0	0	24	0	0	0	0	0	0	0	0	0	0	0	0	0
d__Bacteria	p__Cyanobacteria	c__Vampirivibrionia	o__Obscuribacterales	f__Obscuribacteraceae	g__Obscuribacteraceae	0	0	0	0	0	0	0	0	0	0	0	4	0	0	0	0	0	0	0	0
d__Bacteria	p__Cyanobacteria	c__Vampirivibrionia	o__Vampirovibrionales	f__Vampirovibrionales	g__Vampirovibrionales	0	0	0	0	0	0	0	0	0	0	0	38	0	0	0	0	0	0	0	0
d__Bacteria	p__Deinococcota	c__Deinococci	o__Deinococcales	f__Deinococcaceae	g__Deinococcus	0	0	0	0	0	0	0	0	0	0	0	4	0	0	0	0	0	0	0	0
d__Bacteria	p__Deinococcota	c__Deinococci	o__Deinococcales	f__Deinococcaceae	g__Deinococcus	73	62	1	0	0	0	0	0	0	0	0	41	0	0	0	0	0	0	0	0
d__Bacteria	p__Deinococcota	c__Deinococci	o__Deinococcales	f__Deinococcaceae	g__Deinococcus	437	405	0	1	0	0	8	0	0	0	1	73	0	0	0	0	0	0	0	0
d__Bacteria	p__Dependentiae	c__Babeliae	o__Babeliales	f__Babeliales	g__Babeliales	0	0	0	0	0	0	3	0	0	0	0	0	0	0	0	0	0	0	0	0
d__Bacteria	p__Dependentiae	c__Babeliae	o__Babeliales	f__Babeliales	g__Babeliales	0	0	0	0	0	0	0	0	0	0	0	0	0	0	3	0	0	0	0	0
d__Bacteria	p__Dependentiae	c__Babeliae	o__Babeliales	f__UBA12409	g__UBA12409	0	0	0	0	0	0	5	0	0	0	0	0	0	0	0	0	0	0	0	0
d__Bacteria	p__Dependentiae	c__Babeliae	o__Babeliales	f__UBA12409	g__UBA12409	0	0	0	0	0	0	0	0	0	3	5	0	0	0	0	0	0	0	0	0
d__Bacteria	p__Dependentiae	c__Babeliae	o__Babeliales	f__Vermiphilaceae	g__Vermiphilaceae	0	0	0	0	0	0	2	0	0	0	0	0	0	0	0	0	0	0	0	0
d__Bacteria	p__Dependentiae	c__Babeliae	o__Babeliales	f__Vermiphilaceae	g__Vermiphilaceae	0	0	0	0	0	0	0	0	0	0	0	2	0	0	0	0	0	0	0	0
d__Bacteria	p__Dependentiae	c__Babeliae	o__Babeliales	f__Vermiphilaceae	g__Vermiphilaceae	0	0	0	0	0	0	0	0	0	0	0	3	0	0	0	0	0	0	0	0
d__Bacteria	p__Dependentiae	c__Babeliae	o__Babeliales	f__Vermiphilaceae	g__Vermiphilaceae	0	0	0	0	0	0	0	3	0	0	0	0	0	0	0	0	0	0	0	0
d__Bacteria	p__Dependentiae	c__Babeliae	o__Babeliales	f__Vermiphilaceae	g__Vermiphilaceae	0	0	0	0	0	0	3	0	0	0	0	0	0	0	0	0	0	0	0	0
d__Bacteria	p__Dependentiae	c__Babeliae	o__Babeliales	f__Vermiphilaceae	g__Vermiphilaceae	0	0	0	0	0	0	0	0	0	0	0	4	0	0	0	0	0	0	0	0
d__Bacteria	p__Dependentiae	c__Babeliae	o__Babeliales	f__Vermiphilaceae	g__Vermiphilaceae	0	0	0	0	0	0	7	0	0	0	0	0	0	0	0	0	0	0	0	0
d__Bacteria	p__Dependentiae	c__Babeliae	o__Babeliales	f__Vermiphilaceae	g__Vermiphilaceae	0	0	0	0	0	0	0	0	0	0	0	0	8	0	0	0	0	0	0	0
d__Bacteria	p__Dependentiae	c__Babeliae	o__Babeliales	f__Vermiphilaceae	g__Vermiphilaceae	0	0	0	0	0	0	0	0	0	1	0	10	2	0	0	0	0	0	0	0
d__Bacteria	p__Dependentiae	c__Babeliae	o__Babeliales	f__Vermiphilaceae	g__Vermiphilaceae	0	0	0	0	0	0	0	0	0	0	0	0	15	0	0	0	0	0	0	0
d__Bacteria	p__Dependentiae	c__Babeliae	o__Babeliales	f__Vermiphilaceae	g__Vermiphilaceae	0	0	0	0	0	0	16	0	0	0	0	0	0	0	0	0	0	0	0	0
d__Bacteria	p__Dependentiae	c__Babeliae	o__Babeliales	f__Vermiphilaceae	g__Vermiphilaceae	0	0	0	0	0	0	20	0	0	0	0	0	0	0	0	0	0	0	0	0
d__Bacteria	p__Dependentiae	c__Babeliae	o__Babeliales	f__Vermiphilaceae	g__Vermiphilaceae	0	0	0	0	0	0	37	0	0	0	0	0	0	0	0	0	0	0	0	0
d__Bacteria	p__Dependentiae	c__Babeliae	o__Babeliales	f__Vermiphilaceae	g__Vermiphilaceae	0	0	0	0	0	0	0	0	0	9	0	0	30	0	0	0	0	0	0	0
d__Bacteria	p__Dependentiae	c__Babeliae	o__Babeliales	unknown	unknown	0	0	0	0	0	0	0	0	0	0	0	2	0	0	0	0	0	0	0	0
d__Bacteria	p__Dependentiae	c__Babeliae	o__Babeliales	unknown	unknown	0	0	0	0	0	0	11	0	0	0	0	0	0	0	0	0	0	0	0	0
d__Bacteria	p__Dependentiae	c__Babeliae	o__Babeliales	unknown	unknown	0	0	0	0	0	0	20	0	0	0	0	0	0	0	0	0	0	0	0	0
d__Bacteria	p__Dependentiae	c__Babeliae	o__Babeliales	unknown	unknown	0	0	0	0	0	0	21	0	0	0	0	0	0	0	0	0	0	0	0	0
d__Bacteria	p__Dependentiae	c__Babeliae	o__Babeliales	unknown	unknown	0	0	0	0	0	0	0	0	0	0	0	0	0	0	24	0	0	0	0	0
d__Bacteria	p__Desulfobacterota	c__Desulfobulbia	o__Desulfobulbales	f__Desulfobulbaceae	g__Desulfobulbus	0	0	0	0	0	0	0	1	0	0	0	0	0	0	0	0	0	0	0	0
d__Bacteria	p__Desulfobacterota	c__Desulfobulbia	o__Desulfobulbales	f__Desulfobulbaceae	g__Desulfobulbus	0	0	0	0	0	0	3	0	0	0	0	0	0	0	0	0	0	0	0	0
d__Bacteria	p__Desulfobacterota	c__Desulfobulbia	o__Desulfobulbales	f__Desulfobulbaceae	g__Desulfobulbus	0	0	0	0	0	0	0	0	0	0	4	0	0	0	0	0	0	0	0	0
d__Bacteria	p__Desulfobacterota	c__Desulfobulbia	o__Desulfobulbales	f__Desulfobulbaceae	g__Desulfobulbus	0	0	0	0	0	0	0	0	2	0	0	6	4	0	0	0	0	0	0	0
d__Bacteria	p__Desulfobacterota	c__Desulfomonilia	o__Desulfomonilales	f__Desulfomonilaceae	g__Desulfomonile	0	0	0	0	0	0	0	0	2	0	0	0	0	0	0	0	0	0	0	0
d__Bacteria	p__Desulfobacterota	c__Desulfomonilia	o__Desulfomonilales	f__Desulfomonilaceae	g__Desulfomonile	0	0	0	0	0	0	0	0	0	0	0	0	9	0	0	0	0	0	0	0
d__Bacteria	p__Desulfobacterota	c__Desulfomonilia	o__Desulfomonilales	f__Desulfomonilaceae	g__Desulfomonile	0	0	0	0	0	0	0	0	0	21	0	0	0	0	0	0	0	0	0	0
d__Bacteria	p__Desulfobacterota	c__Desulfovibrionia	o__Desulfovibrionales	f__Desulfovibrionaceae	g__Desulfovibrio	0	0	0	0	0	2	0	0	0	0	0	0	0	0	0	0	0	0	0	0
d__Bacteria	p__Desulfobacterota	c__Desulfovibrionia	o__Desulfovibrionales	f__Desulfovibrionaceae	g__Desulfovibrio	0	0	0	0	0	0	0	0	0	0	3	0	0	0	0	0	0	0	0	0
d__Bacteria	p__Desulfobacterota	c__Desulfovibrionia	o__Desulfovibrionales	f__Desulfovibrionaceae	g__Desulfovibrio	0	0	0	0	0	0	12	0	0	0	0	0	0	0	0	0	0	0	0	0
d__Bacteria	p__Desulfobacterota	c__Desulfuromonadia	o__Geobacterales	f__Geobacteraceae	g__Geobacter	0	0	0	0	0	0	0	0	0	0	2	0	0	0	0	0	0	0	0	0
d__Bacteria	p__Desulfobacterota	c__Desulfuromonadia	o__Geobacterales	f__Geobacteraceae	g__Trichlorobacter	0	0	0	0	0	0	0	0	0	0	9	0	0	0	0	0	0	0	0	0
d__Bacteria	p__Desulfobacterota	c__Desulfuromonadia	o__Geobacterales	f__Geobacteraceae	g__uncultured	0	0	0	0	0	0	0	0	1	0	0	0	0	0	0	0	0	0	0	0
d__Bacteria	p__Desulfobacterota	c__Desulfuromonadia	o__PB19	f__PB19	g__PB19	0	0	0	0	0	0	16	0	0	0	0	0	0	0	0	0	0	0	0	0
d__Bacteria	p__Desulfobacterota	c__Syntrophia	o__Syntrophales	f__Syntrophaceae	g__Syntrophus	0	0	0	0	0	0	0	0	0	0	0	2	0	0	0	0	0	0	0	0
d__Bacteria	p__Desulfobacterota	c__Syntrophia	o__Syntrophales	f__Syntrophaceae	g__Syntrophus	0	0	0	0	0	0	0	0	0	0	0	3	0	0	0	0	0	0	0	0
d__Bacteria	p__Desulfobacterota	c__Syntrophia	o__Syntrophales	f__Syntrophaceae	g__Syntrophus	0	0	0	0	0	0	0	0	0	0	0	0	0	0	6	0	0	0	0	0
d__Bacteria	p__Desulfobacterota	c__Syntrophia	o__Syntrophales	unknown	unknown	0	0	0	0	0	0	0	0	0	0	0	0	3	0	0	0	0	0	0	0
d__Bacteria	p__Desulfobacterota	c__Syntrophia	o__Syntrophales	unknown	unknown	0	0	0	0	0	0	0	0	0	0	0	0	0	0	8	0	0	0	0	0
d__Bacteria	p__Desulfobacterota	c__Syntrophobacteria	o__Syntrophobacterales	f__Syntrophobacteraceae	g__Syntrophobacter	0	0	0	0	0	0	0	0	0	0	0	0	7	0	0	0	0	0	0	0
d__Bacteria	p__Desulfobacterota	c__Syntrophorhabdia	o__Syntrophorhabdales	f__Syntrophorhabdaceae	g__Syntrophorhabdus	0	0	0	0	0	0	0	0	0	0	0	0	3	0	0	0	0	0	0	0
d__Bacteria	p__Desulfobacterota	c__Syntrophorhabdia	o__Syntrophorhabdales	f__Syntrophorhabdaceae	g__Syntrophorhabdus	0	0	0	0	0	0	0	0	0	0	0	3	0	0	0	0	0	0	0	0
d__Bacteria	p__Desulfobacterota	c__Syntrophorhabdia	o__Syntrophorhabdales	f__Syntrophorhabdaceae	g__Syntrophorhabdus	0	0	0	0	0	0	0	0	0	0	0	4	0	0	0	0	0	0	0	0
d__Bacteria	p__Desulfobacterota	c__Syntrophorhabdia	o__Syntrophorhabdales	f__Syntrophorhabdaceae	g__Syntrophorhabdus	0	0	0	0	0	0	0	0	4	0	0	0	0	0	0	0	0	0	0	0
d__Bacteria	p__Elusimicrobiota	c__Lineage_IIb	o__Lineage_IIb	f__Lineage_IIb	g__Lineage_IIb	0	0	0	0	0	0	0	0	0	0	0	0	6	0	0	0	0	0	0	0
d__Bacteria	p__Firmicutes	c__Bacilli	o__Acholeplasmatales	f__Acholeplasmataceae	g__Anaeroplasma	0	0	0	0	0	0	0	0	0	0	0	3	0	0	0	0	0	0	0	0
d__Bacteria	p__Firmicutes	c__Bacilli	o__Alicyclobacillales	f__Alicyclobacillaceae	g__Tumebacillus	0	0	0	0	0	0	0	0	0	0	0	1	0	0	0	0	0	0	0	0
d__Bacteria	p__Firmicutes	c__Bacilli	o__Bacillales	f__Bacillaceae	g__Amphibacillus	0	0	3	0	0	0	0	0	0	0	0	0	0	0	0	0	0	0	0	0
d__Bacteria	p__Firmicutes	c__Bacilli	o__Bacillales	f__Bacillaceae	g__Bacillus	0	0	0	0	0	0	0	0	0	0	0	1	0	0	0	0	0	0	0	0
d__Bacteria	p__Firmicutes	c__Bacilli	o__Bacillales	f__Bacillaceae	g__Bacillus	0	0	0	0	0	0	0	0	0	0	0	0	1	0	0	0	0	0	0	0
d__Bacteria	p__Firmicutes	c__Bacilli	o__Bacillales	f__Bacillaceae	g__Bacillus	0	0	0	0	0	0	4	0	0	0	0	0	0	0	0	0	0	0	0	0
d__Bacteria	p__Firmicutes	c__Bacilli	o__Bacillales	f__Bacillaceae	g__Bacillus	0	0	0	0	0	0	0	0	0	0	0	0	0	0	7	0	0	0	0	0
d__Bacteria	p__Firmicutes	c__Bacilli	o__Bacillales	f__Bacillaceae	g__Bacillus	0	0	9	0	0	0	0	0	0	0	0	0	0	0	0	0	0	0	0	0
d__Bacteria	p__Firmicutes	c__Bacilli	o__Bacillales	f__Bacillaceae	g__Bacillus	0	0	0	0	0	0	0	0	0	0	0	0	0	0	24	0	0	0	0	0
d__Bacteria	p__Firmicutes	c__Bacilli	o__Bacillales	f__Bacillaceae	g__Bacillus	0	0	27	5	0	0	0	0	0	0	0	0	0	0	0	0	0	0	0	0
d__Bacteria	p__Firmicutes	c__Bacilli	o__Bacillales	f__Bacillaceae	g__Bacillus	0	0	0	70	0	13	0	0	0	0	4	0	0	0	0	0	0	9	0	8
d__Bacteria	p__Firmicutes	c__Bacilli	o__Bacillales	f__Bacillaceae	g__Bacillus	8	0	13	0	0	0	303	0	10	6	11	7	0	0	0	0	0	0	0	0
d__Bacteria	p__Firmicutes	c__Bacilli	o__Bacillales	f__Bacillaceae	g__Oceanobacillus	0	0	2	0	0	0	0	0	0	0	0	0	0	0	0	0	0	0	0	0
d__Bacteria	p__Firmicutes	c__Bacilli	o__Bacillales	f__Bacillaceae	g__Oceanobacillus	0	2	27	49	0	0	0	0	0	0	0	12	0	0	0	0	0	0	0	0
d__Bacteria	p__Firmicutes	c__Bacilli	o__Bacillales	f__Bacillaceae	g__Pseudogracilibacillus	0	0	3	0	0	0	0	0	0	0	0	0	0	0	0	0	0	0	0	0
d__Bacteria	p__Firmicutes	c__Bacilli	o__Bacillales	f__Bacillaceae	g__Pseudogracilibacillus	0	4	10	0	0	0	0	0	0	0	0	0	0	0	0	0	0	0	0	0
d__Bacteria	p__Firmicutes	c__Bacilli	o__Bacillales	f__Bacillaceae	g__uncultured	0	0	18	0	0	0	0	0	0	0	0	0	0	0	0	0	0	0	0	0
d__Bacteria	p__Firmicutes	c__Bacilli	o__Bacillales	f__Bacillaceae	unknown	0	0	0	0	0	0	0	0	1	0	0	0	0	0	0	0	0	0	0	0
d__Bacteria	p__Firmicutes	c__Bacilli	o__Bacillales	f__Bacillaceae	unknown	0	0	5	4	0	0	0	0	0	0	0	0	0	0	0	0	0	0	0	0
d__Bacteria	p__Firmicutes	c__Bacilli	o__Bacillales	f__Planococcaceae	g__Lysinibacillus	0	0	0	0	0	0	0	0	3	2	0	0	0	0	0	0	0	0	0	0
d__Bacteria	p__Firmicutes	c__Bacilli	o__Bacillales	f__Planococcaceae	g__Lysinibacillus	11	24	0	0	0	0	2	0	0	0	0	0	0	0	0	0	0	0	0	0
d__Bacteria	p__Firmicutes	c__Bacilli	o__Bacillales	f__Planococcaceae	g__Psychrobacillus	0	0	0	0	0	0	8	0	0	0	0	0	0	0	0	0	0	0	0	0
d__Bacteria	p__Firmicutes	c__Bacilli	o__Bacillales	f__Planococcaceae	g__Sporosarcina	0	0	0	0	0	0	11	0	0	0	0	0	0	0	0	0	0	0	0	0
d__Bacteria	p__Firmicutes	c__Bacilli	o__Exiguobacterales	f__Exiguobacteraceae	g__Exiguobacterium	0	0	1	0	0	0	0	0	0	0	0	0	0	0	0	0	0	0	0	0
d__Bacteria	p__Firmicutes	c__Bacilli	o__Exiguobacterales	f__Exiguobacteraceae	g__Exiguobacterium	2	1	0	0	0	0	0	0	0	0	0	0	0	0	0	0	0	0	0	0
d__Bacteria	p__Firmicutes	c__Bacilli	o__Exiguobacterales	f__Exiguobacteraceae	g__Exiguobacterium	0	0	0	0	0	0	0	0	0	0	0	0	0	0	0	0	0	0	4	0
d__Bacteria	p__Firmicutes	c__Bacilli	o__Exiguobacterales	f__Exiguobacteraceae	g__Exiguobacterium	6	0	0	0	0	0	2	0	0	0	0	0	0	0	4	0	0	0	0	0
d__Bacteria	p__Firmicutes	c__Bacilli	o__Exiguobacterales	f__Exiguobacteraceae	g__Exiguobacterium	0	0	0	0	0	0	0	0	0	0	0	24	0	0	0	0	0	0	0	0
d__Bacteria	p__Firmicutes	c__Bacilli	o__Exiguobacterales	f__Exiguobacteraceae	g__Exiguobacterium	564	80	115	0	0	0	121	0	0	0	0	115	0	0	0	0	0	0	0	0
d__Bacteria	p__Firmicutes	c__Bacilli	o__Exiguobacterales	f__Exiguobacteraceae	g__Exiguobacterium	608	91	224	13	0	13	0	0	0	0	0	148	0	0	0	0	18	0	0	0
d__Bacteria	p__Firmicutes	c__Bacilli	o__Exiguobacterales	f__Exiguobacteraceae	g__Exiguobacterium	649	82	189	0	0	0	0	0	0	0	0	169	43	0	0	0	0	0	0	0
d__Bacteria	p__Firmicutes	c__Bacilli	o__Lactobacillales	f__Aerococcaceae	g__Abiotrophia	0	0	0	0	0	0	2	0	0	0	0	0	0	0	0	0	0	0	0	0
d__Bacteria	p__Firmicutes	c__Bacilli	o__Lactobacillales	f__Carnobacteriaceae	g__Carnobacterium	0	0	0	0	0	0	0	0	0	0	0	0	0	0	0	0	0	19	0	0
d__Bacteria	p__Firmicutes	c__Bacilli	o__Lactobacillales	f__Carnobacteriaceae	g__Carnobacterium	0	0	3	0	0	0	0	0	0	0	0	0	0	0	0	2	13	115	0	0
d__Bacteria	p__Firmicutes	c__Bacilli	o__Lactobacillales	f__Carnobacteriaceae	g__Trichococcus	0	0	0	0	0	0	0	4	2	0	0	8	0	0	0	0	0	0	0	0
d__Bacteria	p__Firmicutes	c__Bacilli	o__Lactobacillales	f__Enterococcaceae	g__Enterococcus	0	0	0	7	0	0	0	0	0	0	0	0	0	0	0	0	0	0	0	0
d__Bacteria	p__Firmicutes	c__Bacilli	o__Lactobacillales	f__Enterococcaceae	g__Enterococcus	0	0	77	0	10	0	0	0	0	0	0	0	0	0	0	0	0	0	0	0
d__Bacteria	p__Firmicutes	c__Bacilli	o__Lactobacillales	f__Lactobacillaceae	g__Lactobacillus	0	0	0	0	0	0	0	0	0	0	0	0	0	0	0	0	0	0	2	0
d__Bacteria	p__Firmicutes	c__Bacilli	o__Lactobacillales	f__Lactobacillaceae	g__Lactobacillus	0	0	0	0	0	0	0	0	0	0	2	0	0	0	0	0	0	0	0	0
d__Bacteria	p__Firmicutes	c__Bacilli	o__Lactobacillales	f__Lactobacillaceae	g__Lactobacillus	0	0	0	0	0	0	0	0	0	0	0	0	0	0	0	3	0	0	0	0
d__Bacteria	p__Firmicutes	c__Bacilli	o__Lactobacillales	f__Lactobacillaceae	g__Lactobacillus	0	0	0	0	0	3	0	0	0	0	0	0	0	0	0	0	0	0	0	0
d__Bacteria	p__Firmicutes	c__Bacilli	o__Lactobacillales	f__Lactobacillaceae	g__Lactobacillus	0	0	0	0	0	0	0	0	0	0	0	0	0	0	0	0	0	0	3	0
d__Bacteria	p__Firmicutes	c__Bacilli	o__Lactobacillales	f__Lactobacillaceae	g__Lactobacillus	4	0	0	0	0	0	0	0	0	0	0	0	0	0	0	0	0	0	0	0
d__Bacteria	p__Firmicutes	c__Bacilli	o__Lactobacillales	f__Lactobacillaceae	g__Lactobacillus	0	0	0	0	6	0	0	0	0	0	0	0	0	0	0	0	0	0	0	0
d__Bacteria	p__Firmicutes	c__Bacilli	o__Lactobacillales	f__Lactobacillaceae	g__Lactobacillus	0	0	0	0	0	0	0	0	0	0	0	0	0	0	0	0	0	3	12	0
d__Bacteria	p__Firmicutes	c__Bacilli	o__Lactobacillales	f__Lactobacillaceae	g__Lactobacillus	0	0	0	0	0	0	0	0	0	0	0	0	17	0	0	0	0	0	0	0
d__Bacteria	p__Firmicutes	c__Bacilli	o__Lactobacillales	f__Streptococcaceae	g__Lactococcus	0	0	0	1	0	0	0	0	0	0	0	0	0	0	0	0	0	0	0	0
d__Bacteria	p__Firmicutes	c__Bacilli	o__Lactobacillales	f__Streptococcaceae	g__Lactococcus	0	0	47	0	0	0	0	0	0	0	0	0	0	0	0	0	0	0	0	0
d__Bacteria	p__Firmicutes	c__Bacilli	o__Lactobacillales	f__Streptococcaceae	g__Lactococcus	0	0	0	0	0	0	0	0	0	0	0	0	0	0	0	15	37	13	1	0
d__Bacteria	p__Firmicutes	c__Bacilli	o__Lactobacillales	f__Streptococcaceae	g__Lactococcus	0	0	53	0	0	6	0	0	0	0	0	0	0	0	0	41	126	51	0	1
d__Bacteria	p__Firmicutes	c__Bacilli	o__Lactobacillales	f__Streptococcaceae	g__Streptococcus	0	0	0	0	0	0	0	0	0	2	0	0	0	0	0	0	0	0	0	0
d__Bacteria	p__Firmicutes	c__Bacilli	o__Lactobacillales	f__Streptococcaceae	g__Streptococcus	0	0	0	0	0	0	0	0	0	0	0	0	8	1	0	0	0	0	0	0
d__Bacteria	p__Firmicutes	c__Bacilli	o__Lactobacillales	f__Streptococcaceae	g__Streptococcus	0	0	0	0	0	2	0	0	0	0	9	0	16	0	0	0	0	0	0	0
d__Bacteria	p__Firmicutes	c__Bacilli	o__Lactobacillales	f__Streptococcaceae	g__Streptococcus	0	0	0	0	0	0	7	0	0	0	0	10	28	0	0	0	0	0	0	0
d__Bacteria	p__Firmicutes	c__Bacilli	o__Mycoplasmatales	f__Mycoplasmataceae	g__Candidatus_Lumbricincola	0	0	0	0	0	0	0	0	3	0	0	0	0	0	0	0	0	0	0	0
d__Bacteria	p__Firmicutes	c__Bacilli	o__Paenibacillales	f__Paenibacillaceae	g__Paenibacillus	0	0	1	0	0	0	0	0	0	0	0	0	0	0	0	0	0	0	0	0
d__Bacteria	p__Firmicutes	c__Bacilli	o__Paenibacillales	f__Paenibacillaceae	g__Paenibacillus	0	0	0	0	0	0	0	0	0	0	0	2	0	0	0	0	0	0	0	0
d__Bacteria	p__Firmicutes	c__Bacilli	o__Paenibacillales	f__Paenibacillaceae	g__Paenibacillus	0	0	0	4	0	0	0	0	0	0	0	0	0	0	0	0	0	0	0	0
d__Bacteria	p__Firmicutes	c__Bacilli	o__Paenibacillales	f__Paenibacillaceae	g__Paenibacillus	0	0	7	0	0	0	0	0	0	0	0	0	0	0	0	0	0	0	0	0
d__Bacteria	p__Firmicutes	c__Bacilli	o__Paenibacillales	f__Paenibacillaceae	g__Paenibacillus	0	0	0	0	0	0	0	0	0	0	0	0	0	0	0	8	0	0	0	0
d__Bacteria	p__Firmicutes	c__Bacilli	o__Paenibacillales	f__Paenibacillaceae	g__Paenibacillus	0	0	0	0	0	0	0	0	0	0	0	0	0	0	0	11	0	0	0	0
d__Bacteria	p__Firmicutes	c__Bacilli	o__Paenibacillales	f__Paenibacillaceae	g__Thermobacillus	0	0	0	1	0	0	0	0	0	0	0	0	0	0	0	0	0	0	0	0
d__Bacteria	p__Firmicutes	c__Bacilli	o__Staphylococcales	f__Staphylococcaceae	g__Jeotgalicoccus	0	0	0	3	0	0	0	0	0	0	0	0	0	0	0	0	0	0	0	0
d__Bacteria	p__Firmicutes	c__Bacilli	o__Staphylococcales	f__Staphylococcaceae	g__Nosocomiicoccus	0	0	2	0	0	0	0	0	0	0	0	0	0	0	0	0	0	0	0	0
d__Bacteria	p__Firmicutes	c__Bacilli	o__Staphylococcales	f__Staphylococcaceae	g__Staphylococcus	0	0	0	1	0	0	0	0	0	0	0	0	0	0	0	0	0	0	0	0
d__Bacteria	p__Firmicutes	c__Bacilli	o__Staphylococcales	f__Staphylococcaceae	g__Staphylococcus	0	0	0	0	0	0	0	0	0	1	0	0	0	0	0	0	0	0	0	0
d__Bacteria	p__Firmicutes	c__Bacilli	o__Staphylococcales	f__Staphylococcaceae	g__Staphylococcus	0	0	0	0	0	0	0	0	0	0	0	0	0	0	0	0	0	0	4	0
d__Bacteria	p__Firmicutes	c__Bacilli	o__Staphylococcales	f__Staphylococcaceae	g__Staphylococcus	0	0	0	0	0	0	0	0	0	0	0	5	0	0	0	0	0	0	0	0
d__Bacteria	p__Firmicutes	c__Bacilli	o__Staphylococcales	f__Staphylococcaceae	g__Staphylococcus	0	0	0	0	0	0	0	0	0	0	0	0	0	0	0	0	0	0	8	0
d__Bacteria	p__Firmicutes	c__Bacilli	o__Staphylococcales	f__Staphylococcaceae	g__Staphylococcus	0	0	0	0	0	0	0	0	0	0	0	0	8	0	0	0	0	0	0	0
d__Bacteria	p__Firmicutes	c__Bacilli	o__Staphylococcales	f__Staphylococcaceae	g__Staphylococcus	0	0	0	0	0	0	0	0	0	0	0	0	0	0	12	0	0	0	0	0
d__Bacteria	p__Firmicutes	c__Bacilli	o__Staphylococcales	f__Staphylococcaceae	g__Staphylococcus	9	0	6	0	0	0	0	0	0	0	0	0	0	0	0	0	0	3	0	0
d__Bacteria	p__Firmicutes	c__Bacilli	o__Staphylococcales	f__Staphylococcaceae	g__Staphylococcus	0	0	0	4	0	0	0	0	0	0	0	0	15	0	0	0	0	0	0	0
d__Bacteria	p__Firmicutes	c__Bacilli	o__Staphylococcales	f__Staphylococcaceae	g__Staphylococcus	0	0	0	19	0	0	0	0	0	0	0	0	0	0	0	0	0	0	0	0
d__Bacteria	p__Firmicutes	c__Bacilli	o__Thermoactinomycetales	f__Thermoactinomycetaceae	g__Thermoactinomyces	0	0	0	0	0	0	0	0	0	0	0	0	0	0	0	0	0	0	1	0
d__Bacteria	p__Firmicutes	c__Clostridia	o__Christensenellales	f__Christensenellaceae	g__Christensenellaceae_R-7_group	0	0	0	0	0	0	0	0	1	0	0	0	0	0	0	0	0	0	0	0
d__Bacteria	p__Firmicutes	c__Clostridia	o__Christensenellales	f__Christensenellaceae	g__Christensenellaceae_R-7_group	0	0	0	0	0	0	0	0	0	0	0	0	0	0	0	0	0	0	2	0
d__Bacteria	p__Firmicutes	c__Clostridia	o__Christensenellales	f__Christensenellaceae	g__Christensenellaceae_R-7_group	0	0	0	0	0	0	0	0	2	0	0	0	0	0	0	0	0	0	0	0
d__Bacteria	p__Firmicutes	c__Clostridia	o__Christensenellales	f__Christensenellaceae	g__Christensenellaceae_R-7_group	0	0	0	0	0	0	0	0	0	0	0	0	3	0	0	0	0	0	0	0
d__Bacteria	p__Firmicutes	c__Clostridia	o__Christensenellales	f__Christensenellaceae	g__Christensenellaceae_R-7_group	0	0	0	3	0	0	0	0	0	0	0	0	0	0	0	0	0	0	0	0
d__Bacteria	p__Firmicutes	c__Clostridia	o__Christensenellales	f__Christensenellaceae	g__Christensenellaceae_R-7_group	0	0	0	0	0	0	0	0	5	0	0	0	0	0	0	0	0	0	0	0
d__Bacteria	p__Firmicutes	c__Clostridia	o__Christensenellales	f__Christensenellaceae	g__Christensenellaceae_R-7_group	0	0	0	0	0	0	0	0	0	0	0	0	8	0	0	0	0	0	0	0
d__Bacteria	p__Firmicutes	c__Clostridia	o__Christensenellales	f__Christensenellaceae	g__Christensenellaceae_R-7_group	0	0	0	0	0	0	0	0	0	0	0	11	18	0	0	0	0	0	0	0
d__Bacteria	p__Firmicutes	c__Clostridia	o__Christensenellales	f__Christensenellaceae	g__uncultured	0	0	0	0	0	0	0	0	0	0	0	1	0	0	0	0	0	0	0	0
d__Bacteria	p__Firmicutes	c__Clostridia	o__Christensenellales	f__Christensenellaceae	g__uncultured	0	0	0	0	0	0	0	0	0	0	0	0	0	0	9	0	0	0	0	0
d__Bacteria	p__Firmicutes	c__Clostridia	o__Clostridia	f__Gracilibacteraceae	g__Lutispora	0	0	0	0	0	0	0	0	0	0	0	0	3	0	0	0	0	0	0	0
d__Bacteria	p__Firmicutes	c__Clostridia	o__Clostridia	f__Hungateiclostridiaceae	g__Fastidiosipila	0	0	0	0	0	0	0	0	0	0	0	0	3	0	0	0	0	0	0	0
d__Bacteria	p__Firmicutes	c__Clostridia	o__Clostridia	f__Hungateiclostridiaceae	g__Pseudobacteroides	0	0	0	0	0	0	4	0	0	0	0	0	0	0	0	0	0	0	0	0
d__Bacteria	p__Firmicutes	c__Clostridia	o__Clostridia	f__Hungateiclostridiaceae	g__uncultured	0	0	0	0	0	0	0	0	0	0	0	0	0	0	3	0	0	0	0	0
d__Bacteria	p__Firmicutes	c__Clostridia	o__Clostridia	f__Hungateiclostridiaceae	g__uncultured	0	0	0	0	0	0	0	0	0	0	0	11	0	0	0	0	0	0	0	0
d__Bacteria	p__Firmicutes	c__Clostridia	o__Clostridia	f__Hungateiclostridiaceae	g__uncultured	0	0	0	0	0	0	0	0	0	0	4	9	0	0	0	0	0	0	0	0
d__Bacteria	p__Firmicutes	c__Clostridia	o__Clostridia	f__Hungateiclostridiaceae	unknown	0	0	0	0	0	0	0	0	0	0	0	0	3	0	0	0	0	0	0	0
d__Bacteria	p__Firmicutes	c__Clostridia	o__Clostridia	f__Hungateiclostridiaceae	unknown	0	0	0	0	0	0	0	0	3	0	0	0	0	0	0	0	0	0	0	0
d__Bacteria	p__Firmicutes	c__Clostridia	o__Clostridia	f__Hungateiclostridiaceae	unknown	0	0	0	0	0	0	0	0	0	0	0	0	7	0	0	0	0	0	0	0
d__Bacteria	p__Firmicutes	c__Clostridia	o__Clostridia	f__Hungateiclostridiaceae	unknown	0	0	0	0	0	0	0	0	0	0	0	0	8	0	0	0	0	0	0	0
d__Bacteria	p__Firmicutes	c__Clostridia	o__Clostridia_vadinBB60_group	f__Clostridia_vadinBB60_group	g__Clostridia_vadinBB60_group	0	0	0	0	0	0	0	0	0	0	0	0	0	0	0	0	0	0	0	2
d__Bacteria	p__Firmicutes	c__Clostridia	o__Clostridiales	f__Caloramatoraceae	g__Fonticella	0	0	0	0	0	0	0	0	0	0	0	0	2	0	0	0	0	0	0	0
d__Bacteria	p__Firmicutes	c__Clostridia	o__Clostridiales	f__Clostridiaceae	g__Clostridium_sensu_stricto_1	0	0	0	0	0	0	7	0	0	0	0	0	0	0	0	0	0	0	0	0
d__Bacteria	p__Firmicutes	c__Clostridia	o__Clostridiales	f__Clostridiaceae	g__Clostridium_sensu_stricto_1	0	0	0	0	0	11	0	0	0	0	0	0	0	0	0	0	0	0	0	0
d__Bacteria	p__Firmicutes	c__Clostridia	o__Clostridiales	f__Clostridiaceae	g__Clostridium_sensu_stricto_1	0	0	0	0	0	0	0	0	0	0	0	0	0	0	11	0	0	0	0	0
d__Bacteria	p__Firmicutes	c__Clostridia	o__Clostridiales	f__Clostridiaceae	g__Clostridium_sensu_stricto_1	0	0	0	0	0	0	0	0	0	0	0	0	16	0	0	0	0	0	0	0
d__Bacteria	p__Firmicutes	c__Clostridia	o__Clostridiales	f__Clostridiaceae	g__Clostridium_sensu_stricto_1	0	0	0	16	0	0	0	0	0	0	0	0	0	0	0	0	5	0	0	0
d__Bacteria	p__Firmicutes	c__Clostridia	o__Clostridiales	f__Clostridiaceae	g__Clostridium_sensu_stricto_1	0	0	2	0	0	0	0	0	0	0	0	0	21	0	0	0	0	0	0	0
d__Bacteria	p__Firmicutes	c__Clostridia	o__Clostridiales	f__Clostridiaceae	g__Clostridium_sensu_stricto_10	0	0	0	0	9	0	0	0	0	0	0	0	0	0	0	0	0	0	0	0
d__Bacteria	p__Firmicutes	c__Clostridia	o__Clostridiales	f__Clostridiaceae	g__Clostridium_sensu_stricto_10	0	0	0	0	0	0	0	0	0	0	0	0	11	0	0	0	0	0	0	0
d__Bacteria	p__Firmicutes	c__Clostridia	o__Clostridiales	f__Clostridiaceae	g__Clostridium_sensu_stricto_10	0	0	0	0	0	0	0	0	0	0	0	0	36	0	0	0	0	0	0	0
d__Bacteria	p__Firmicutes	c__Clostridia	o__Clostridiales	f__Clostridiaceae	g__Clostridium_sensu_stricto_10	0	0	0	0	52	32	0	0	0	0	0	0	0	0	0	0	0	0	0	0
d__Bacteria	p__Firmicutes	c__Clostridia	o__Clostridiales	f__Clostridiaceae	g__Clostridium_sensu_stricto_12	0	0	0	0	0	0	0	0	0	0	0	0	0	0	1	0	0	0	0	0
d__Bacteria	p__Firmicutes	c__Clostridia	o__Clostridiales	f__Clostridiaceae	g__Clostridium_sensu_stricto_12	0	0	0	0	0	0	0	0	0	0	0	7	0	0	0	0	0	0	0	0
d__Bacteria	p__Firmicutes	c__Clostridia	o__Clostridiales	f__Clostridiaceae	g__Clostridium_sensu_stricto_13	0	0	0	0	0	0	0	0	0	0	0	0	4	0	0	0	0	0	0	0
d__Bacteria	p__Firmicutes	c__Clostridia	o__Clostridiales	f__Clostridiaceae	g__Clostridium_sensu_stricto_13	0	0	0	0	0	0	7	0	0	0	0	0	0	0	0	0	0	0	0	0
d__Bacteria	p__Firmicutes	c__Clostridia	o__Clostridiales	f__Clostridiaceae	g__Clostridium_sensu_stricto_13	0	0	26	57	0	0	0	0	0	0	0	0	0	0	0	0	3	10	0	0
d__Bacteria	p__Firmicutes	c__Clostridia	o__Clostridiales	f__Clostridiaceae	g__Clostridium_sensu_stricto_13	0	0	930	0	60	0	0	0	0	3	0	0	0	0	0	0	0	0	0	0
d__Bacteria	p__Firmicutes	c__Clostridia	o__Clostridiales	f__Clostridiaceae	g__Clostridium_sensu_stricto_19	0	0	0	0	0	0	0	0	0	0	0	0	12	0	0	0	0	0	0	0
d__Bacteria	p__Firmicutes	c__Clostridia	o__Clostridiales	f__Clostridiaceae	g__Clostridium_sensu_stricto_2	0	0	0	0	0	0	0	0	2	0	0	0	0	0	0	0	0	0	0	0
d__Bacteria	p__Firmicutes	c__Clostridia	o__Clostridiales	f__Clostridiaceae	g__Clostridium_sensu_stricto_3	0	0	0	0	0	0	0	0	1	5	0	0	0	0	0	0	0	0	0	0
d__Bacteria	p__Firmicutes	c__Clostridia	o__Clostridiales	f__Clostridiaceae	g__Clostridium_sensu_stricto_3	0	0	17	0	5	0	0	0	0	0	0	0	0	0	0	0	0	1	0	0
d__Bacteria	p__Firmicutes	c__Clostridia	o__Clostridiales	f__Clostridiaceae	g__Clostridium_sensu_stricto_3	0	0	0	0	0	0	0	0	0	0	0	0	0	0	0	0	107	153	2	0
d__Bacteria	p__Firmicutes	c__Clostridia	o__Clostridiales	f__Clostridiaceae	g__Clostridium_sensu_stricto_5	0	0	0	0	0	0	0	0	0	0	0	0	3	0	0	0	0	0	0	0
d__Bacteria	p__Firmicutes	c__Clostridia	o__Clostridiales	f__Clostridiaceae	g__Clostridium_sensu_stricto_5	0	0	0	0	0	0	0	0	0	5	0	0	4	0	6	0	0	0	0	0
d__Bacteria	p__Firmicutes	c__Clostridia	o__Clostridiales	f__Clostridiaceae	g__Clostridium_sensu_stricto_8	0	0	0	0	0	0	3	0	0	0	0	0	0	0	0	0	0	0	0	0
d__Bacteria	p__Firmicutes	c__Clostridia	o__Clostridiales	f__Clostridiaceae	g__Clostridium_sensu_stricto_9	0	0	0	0	0	0	0	0	0	0	0	6	0	0	0	0	0	0	0	0
d__Bacteria	p__Firmicutes	c__Clostridia	o__Clostridiales	f__Clostridiaceae	unknown	0	0	0	0	0	0	0	0	0	0	0	9	0	0	0	0	0	0	0	0
d__Bacteria	p__Firmicutes	c__Clostridia	o__Clostridiales	f__Clostridiaceae	unknown	0	0	0	0	0	0	0	0	0	0	0	5	15	0	0	0	0	0	0	0
d__Bacteria	p__Firmicutes	c__Clostridia	o__Clostridiales	f__Clostridiaceae	unknown	0	0	156	0	5	0	0	0	0	0	0	0	22	0	0	0	0	0	0	0
d__Bacteria	p__Firmicutes	c__Clostridia	o__Eubacteriales	f__Anaerofustaceae	g__Anaerofustis	0	0	0	0	0	0	1	0	0	0	0	0	0	0	0	0	0	0	0	0
d__Bacteria	p__Firmicutes	c__Clostridia	o__Eubacteriales	f__Eubacteriaceae	g__Acetobacterium	0	0	0	0	0	0	0	0	0	0	0	6	11	0	0	0	0	0	0	0
d__Bacteria	p__Firmicutes	c__Clostridia	o__Lachnospirales	f__Lachnospiraceae	g__Agathobacter	0	0	0	0	0	0	0	0	0	0	0	0	0	0	0	0	0	0	0	3
d__Bacteria	p__Firmicutes	c__Clostridia	o__Lachnospirales	f__Lachnospiraceae	g__Anaerocolumna	0	0	2	0	0	0	0	0	0	0	0	0	0	0	0	0	0	0	0	0
d__Bacteria	p__Firmicutes	c__Clostridia	o__Lachnospirales	f__Lachnospiraceae	g__Epulopiscium	0	0	0	0	0	0	10	0	0	0	0	0	0	0	0	0	0	0	0	0
d__Bacteria	p__Firmicutes	c__Clostridia	o__Lachnospirales	f__Lachnospiraceae	g__Lachnospira	0	0	0	0	0	0	0	0	0	0	0	0	0	0	0	0	0	0	3	0
d__Bacteria	p__Firmicutes	c__Clostridia	o__Lachnospirales	f__Lachnospiraceae	g__Lachnospira	0	0	0	0	0	0	0	0	0	0	0	0	0	0	0	4	0	0	0	0
d__Bacteria	p__Firmicutes	c__Clostridia	o__Lachnospirales	f__Lachnospiraceae	g__Robinsoniella	0	0	0	0	0	0	0	0	0	0	0	4	0	0	0	0	0	0	0	0
d__Bacteria	p__Firmicutes	c__Clostridia	o__Lachnospirales	f__Lachnospiraceae	unknown	0	0	0	0	4	0	0	0	0	0	0	0	0	0	0	0	0	0	0	0
d__Bacteria	p__Firmicutes	c__Clostridia	o__Lachnospirales	f__Lachnospiraceae	unknown	0	0	0	0	0	0	0	0	0	0	0	0	4	0	0	0	0	0	0	0
d__Bacteria	p__Firmicutes	c__Clostridia	o__Lachnospirales	f__Lachnospiraceae	unknown	0	0	0	0	0	0	0	0	4	0	0	0	0	0	0	0	0	0	0	0
d__Bacteria	p__Firmicutes	c__Clostridia	o__Lachnospirales	f__Lachnospiraceae	unknown	0	0	0	0	0	0	0	0	0	0	0	0	0	0	0	0	0	0	5	0
d__Bacteria	p__Firmicutes	c__Clostridia	o__Lachnospirales	f__Lachnospiraceae	unknown	0	0	0	0	0	0	0	0	5	0	0	0	0	0	0	0	0	0	0	0
d__Bacteria	p__Firmicutes	c__Clostridia	o__Lachnospirales	f__uncultured	g__uncultured	0	0	0	0	0	0	0	0	0	0	0	3	0	0	0	0	0	0	0	0
d__Bacteria	p__Firmicutes	c__Clostridia	o__Oscillospirales	f__[Eubacterium]_coprostanoligenes_group	g__[Eubacterium]_coprostanoligenes_group	0	0	0	0	0	0	0	0	0	0	0	0	0	0	0	0	0	0	8	0
d__Bacteria	p__Firmicutes	c__Clostridia	o__Oscillospirales	f__Butyricicoccaceae	g__Butyricicoccus	0	0	0	0	0	0	0	0	0	0	0	0	0	0	0	0	0	2	0	0
d__Bacteria	p__Firmicutes	c__Clostridia	o__Oscillospirales	f__Oscillospiraceae	g__NK4A214_group	0	0	0	0	0	0	0	0	0	0	0	0	0	0	0	0	0	2	0	0
d__Bacteria	p__Firmicutes	c__Clostridia	o__Oscillospirales	f__Oscillospiraceae	g__Sporobacter	0	0	0	0	0	0	4	0	0	0	0	0	0	0	0	0	0	0	0	0
d__Bacteria	p__Firmicutes	c__Clostridia	o__Oscillospirales	f__Oscillospiraceae	g__Sporobacter	0	0	0	0	0	0	10	0	0	0	0	0	0	0	0	0	0	0	0	0
d__Bacteria	p__Firmicutes	c__Clostridia	o__Oscillospirales	f__Oscillospiraceae	g__UCG-002	0	0	0	0	0	0	0	0	0	0	0	0	0	0	0	0	0	0	1	0
d__Bacteria	p__Firmicutes	c__Clostridia	o__Oscillospirales	f__Oscillospiraceae	g__UCG-002	0	0	0	0	0	3	0	0	0	0	0	0	0	0	0	0	0	0	0	0
d__Bacteria	p__Firmicutes	c__Clostridia	o__Oscillospirales	f__Ruminococcaceae	g__CAG-352	0	0	0	0	0	0	0	0	0	0	0	0	0	0	0	0	0	1	0	0
d__Bacteria	p__Firmicutes	c__Clostridia	o__Oscillospirales	f__Ruminococcaceae	g__Faecalibacterium	0	0	0	0	0	0	0	0	0	0	0	0	0	0	0	0	11	0	0	0
d__Bacteria	p__Firmicutes	c__Clostridia	o__Oscillospirales	f__Ruminococcaceae	g__Subdoligranulum	0	0	0	0	0	0	0	0	0	0	0	0	0	0	0	0	0	0	2	0
d__Bacteria	p__Firmicutes	c__Clostridia	o__Oscillospirales	f__Ruminococcaceae	g__uncultured	0	0	0	0	0	0	0	0	0	0	0	0	0	0	0	0	0	0	2	0
d__Bacteria	p__Firmicutes	c__Clostridia	o__Oscillospirales	f__Ruminococcaceae	g__uncultured	0	0	0	0	0	0	0	0	0	2	0	0	0	0	0	0	0	0	0	0
d__Bacteria	p__Firmicutes	c__Clostridia	o__Oscillospirales	f__Ruminococcaceae	unknown	0	0	0	0	0	0	0	0	0	0	11	0	0	0	0	0	0	0	0	0
d__Bacteria	p__Firmicutes	c__Clostridia	o__Peptostreptococcales-Tissierellales	f__Acidaminobacteraceae	g__Acidaminobacter	0	0	0	0	0	0	0	0	0	0	0	0	0	0	4	0	0	0	0	0
d__Bacteria	p__Firmicutes	c__Clostridia	o__Peptostreptococcales-Tissierellales	f__Acidaminobacteraceae	g__Acidaminobacter	0	0	0	0	0	30	0	0	0	0	5	0	0	0	0	0	0	0	0	0
d__Bacteria	p__Firmicutes	c__Clostridia	o__Peptostreptococcales-Tissierellales	f__Anaerovoracaceae	g__[Eubacterium]_brachy_group	0	0	0	0	0	0	0	0	0	0	0	0	18	0	0	0	0	0	0	0
d__Bacteria	p__Firmicutes	c__Clostridia	o__Peptostreptococcales-Tissierellales	f__Anaerovoracaceae	g__[Eubacterium]_nodatum_group	0	0	0	0	0	0	0	0	0	0	0	0	4	0	0	0	0	0	0	0
d__Bacteria	p__Firmicutes	c__Clostridia	o__Peptostreptococcales-Tissierellales	f__Anaerovoracaceae	g__Anaerovorax	0	0	0	0	2	0	0	0	0	0	0	0	0	0	0	0	0	0	0	0
d__Bacteria	p__Firmicutes	c__Clostridia	o__Peptostreptococcales-Tissierellales	f__Anaerovoracaceae	g__Family_XIII_AD3011_group	0	0	0	0	0	0	0	0	0	0	0	0	0	0	0	0	0	0	2	0
d__Bacteria	p__Firmicutes	c__Clostridia	o__Peptostreptococcales-Tissierellales	f__Peptostreptococcaceae	g__Acetoanaerobium	0	0	0	0	0	90	0	0	0	0	0	0	0	0	0	0	0	0	0	0
d__Bacteria	p__Firmicutes	c__Clostridia	o__Peptostreptococcales-Tissierellales	f__Peptostreptococcaceae	g__Paeniclostridium	0	0	0	0	0	0	0	0	0	1	0	0	0	1	0	0	0	0	0	0
d__Bacteria	p__Firmicutes	c__Clostridia	o__Peptostreptococcales-Tissierellales	f__Peptostreptococcaceae	g__Terrisporobacter	0	0	0	0	0	0	0	0	0	0	0	3	0	0	0	0	0	0	0	0
d__Bacteria	p__Firmicutes	c__Clostridia	o__Peptostreptococcales-Tissierellales	f__Peptostreptococcaceae	g__Terrisporobacter	0	0	0	0	0	0	3	0	0	0	0	0	0	0	0	0	0	0	0	0
d__Bacteria	p__Firmicutes	c__Clostridia	o__Peptostreptococcales-Tissierellales	f__Peptostreptococcaceae	g__Terrisporobacter	0	0	0	0	0	0	0	0	3	0	0	0	0	0	0	0	0	0	0	0
d__Bacteria	p__Firmicutes	c__Clostridia	o__Peptostreptococcales-Tissierellales	f__Peptostreptococcaceae	unknown	0	0	0	0	0	0	0	0	0	0	0	0	5	0	0	0	0	0	0	0
d__Bacteria	p__Firmicutes	c__Clostridia	o__Peptostreptococcales-Tissierellales	f__Peptostreptococcales-Tissierellales	g__Finegoldia	0	0	0	0	0	0	0	0	0	0	0	0	0	0	0	0	0	0	0	1
d__Bacteria	p__Firmicutes	c__Clostridia	unknown	unknown	unknown	0	0	0	0	0	0	0	0	2	0	0	0	0	0	0	0	0	0	0	0
d__Bacteria	p__Firmicutes	c__Limnochordia	o__Limnochordales	f__Limnochordaceae	g__Limnochordaceae	0	0	0	0	0	0	0	0	0	0	0	0	0	0	3	0	0	0	0	0
d__Bacteria	p__Firmicutes	c__Limnochordia	o__Limnochordales	f__Limnochordaceae	g__Limnochordaceae	0	0	0	0	3	0	0	0	0	0	0	0	0	0	0	0	0	0	0	0
d__Bacteria	p__Firmicutes	c__Limnochordia	o__Limnochordales	f__Limnochordaceae	g__Limnochordaceae	0	0	0	0	0	0	0	0	0	0	0	4	0	0	0	0	0	0	0	0
d__Bacteria	p__Firmicutes	c__Negativicutes	o__Veillonellales-Selenomonadales	f__Selenomonadaceae	g__Anaerovibrio	0	0	0	0	0	0	0	0	0	0	0	0	0	0	0	0	0	0	2	0
d__Bacteria	p__Firmicutes	c__Negativicutes	o__Veillonellales-Selenomonadales	f__Selenomonadaceae	g__Propionispira	0	0	0	0	0	0	0	0	0	0	0	3	0	0	0	0	0	0	0	0
d__Bacteria	p__Firmicutes	c__Negativicutes	o__Veillonellales-Selenomonadales	f__Selenomonadaceae	g__Propionispira	0	0	0	0	0	0	0	1	0	0	0	0	20	12	25	0	0	0	0	0
d__Bacteria	p__Firmicutes	c__Negativicutes	o__Veillonellales-Selenomonadales	f__Selenomonadaceae	unknown	0	0	0	0	0	0	0	0	0	3	4	0	0	0	0	0	0	0	0	0
d__Bacteria	p__Firmicutes	c__Negativicutes	o__Veillonellales-Selenomonadales	f__Sporomusaceae	g__Anaeromusa-Anaeroarcus	0	0	0	0	0	0	0	0	0	0	0	0	5	0	0	0	0	0	0	0
d__Bacteria	p__Firmicutes	c__Negativicutes	o__Veillonellales-Selenomonadales	f__Sporomusaceae	g__uncultured	0	0	0	0	0	0	0	0	1	0	0	0	0	0	0	0	0	0	0	0
d__Bacteria	p__Firmicutes	c__Negativicutes	o__Veillonellales-Selenomonadales	f__Sporomusaceae	g__uncultured	0	0	0	0	0	0	0	0	0	0	0	0	12	0	0	0	0	0	0	0
d__Bacteria	p__Firmicutes	c__Negativicutes	o__Veillonellales-Selenomonadales	f__Sporomusaceae	unknown	0	0	0	0	0	0	0	0	0	0	0	8	0	0	13	0	0	0	0	0
d__Bacteria	p__Firmicutes	c__Negativicutes	o__Veillonellales-Selenomonadales	f__Veillonellaceae	g__Dialister	0	0	0	0	0	0	0	0	0	0	0	0	0	0	0	1	0	0	0	0
d__Bacteria	p__Firmicutes	c__Negativicutes	o__Veillonellales-Selenomonadales	f__Veillonellaceae	g__Megasphaera	0	0	0	0	2	0	0	0	0	0	0	0	0	0	0	0	0	0	0	0
d__Bacteria	p__Firmicutes	c__Negativicutes	o__Veillonellales-Selenomonadales	f__Veillonellaceae	g__Veillonella	0	0	0	3	0	0	0	0	0	0	0	0	0	0	0	0	0	0	0	0
d__Bacteria	p__Firmicutes	c__Syntrophomonadia	o__Syntrophomonadales	f__Syntrophomonadaceae	g__Syntrophomonas	0	0	0	0	0	0	0	0	0	0	0	3	0	0	0	0	0	0	0	0
d__Bacteria	p__Firmicutes	unknown	unknown	unknown	unknown	0	0	0	0	0	0	0	0	0	0	5	0	0	0	0	0	0	0	0	0
d__Bacteria	p__Gemmatimonadota	c__Gemmatimonadetes	o__Gemmatimonadales	f__Gemmatimonadaceae	g__Gemmatimonas	0	0	0	0	0	0	2	0	0	0	0	0	0	0	0	0	0	0	0	0
d__Bacteria	p__Gemmatimonadota	c__Gemmatimonadetes	o__Gemmatimonadales	f__Gemmatimonadaceae	g__Gemmatimonas	0	0	0	0	0	0	21	0	0	0	0	0	0	0	0	0	0	0	0	0
d__Bacteria	p__Gemmatimonadota	c__Gemmatimonadetes	o__Gemmatimonadales	f__Gemmatimonadaceae	g__Roseisolibacter	0	0	0	0	0	0	2	0	0	0	0	0	0	0	0	0	0	0	0	0
d__Bacteria	p__Gemmatimonadota	c__Gemmatimonadetes	o__Gemmatimonadales	f__Gemmatimonadaceae	g__Roseisolibacter	0	0	0	0	0	0	0	0	0	0	0	0	4	0	0	0	0	0	0	0
d__Bacteria	p__Gemmatimonadota	c__Gemmatimonadetes	o__Gemmatimonadales	f__Gemmatimonadaceae	g__uncultured	0	0	0	0	0	0	0	0	0	0	0	0	1	0	0	0	0	0	0	0
d__Bacteria	p__Gemmatimonadota	c__Longimicrobia	o__Longimicrobiales	f__Longimicrobiaceae	g__Longimicrobiaceae	0	0	0	0	0	0	13	0	0	0	0	0	0	0	0	0	0	0	0	0
d__Bacteria	p__Gemmatimonadota	c__S0134_terrestrial_group	o__S0134_terrestrial_group	f__S0134_terrestrial_group	g__S0134_terrestrial_group	0	0	0	0	0	0	0	2	0	0	0	0	0	0	0	0	0	0	0	0
d__Bacteria	p__Hydrogenedentes	c__Hydrogenedentia	o__Hydrogenedentiales	f__Hydrogenedensaceae	g__Hydrogenedensaceae	0	0	0	0	0	0	0	0	0	0	0	2	0	0	0	0	0	0	0	0
d__Bacteria	p__Hydrogenedentes	c__Hydrogenedentia	o__Hydrogenedentiales	f__Hydrogenedensaceae	g__Hydrogenedensaceae	0	0	0	0	0	0	0	0	0	0	0	2	0	0	0	0	0	0	0	0
d__Bacteria	p__Hydrogenedentes	c__Hydrogenedentia	o__Hydrogenedentiales	f__Hydrogenedensaceae	g__Hydrogenedensaceae	0	0	0	0	0	0	0	0	0	0	0	3	0	0	0	0	0	0	0	0
d__Bacteria	p__Hydrogenedentes	c__Hydrogenedentia	o__Hydrogenedentiales	f__Hydrogenedensaceae	g__Hydrogenedensaceae	0	0	0	0	0	0	0	0	0	0	0	0	6	0	0	0	0	0	0	0
d__Bacteria	p__Hydrogenedentes	c__Hydrogenedentia	o__Hydrogenedentiales	f__Hydrogenedensaceae	g__Hydrogenedensaceae	0	0	0	0	0	0	8	0	0	0	0	0	0	0	0	0	0	0	0	0
d__Bacteria	p__Hydrogenedentes	c__Hydrogenedentia	o__Hydrogenedentiales	f__Hydrogenedensaceae	g__Hydrogenedensaceae	0	0	0	0	0	0	11	0	0	0	0	0	0	0	0	0	0	0	0	0
d__Bacteria	p__Hydrogenedentes	c__Hydrogenedentia	o__Hydrogenedentiales	f__Hydrogenedensaceae	g__Hydrogenedensaceae	0	0	0	0	0	0	27	0	0	0	0	0	0	0	0	0	0	0	0	0
d__Bacteria	p__Latescibacterota	c__Latescibacterota	o__Latescibacterota	f__Latescibacterota	g__Latescibacterota	0	0	0	0	0	0	0	0	0	0	0	0	1	0	0	0	0	0	0	0
d__Bacteria	p__Latescibacterota	c__Latescibacterota	o__Latescibacterota	f__Latescibacterota	g__Latescibacterota	0	0	0	0	0	0	0	0	0	0	0	4	0	0	0	0	0	0	0	0
d__Bacteria	p__MBNT15	c__MBNT15	o__MBNT15	f__MBNT15	g__MBNT15	0	0	0	0	0	0	0	0	0	0	0	0	4	0	0	0	0	0	0	0
d__Bacteria	p__Modulibacteria	c__Moduliflexia	o__Moduliflexales	f__Moduliflexaceae	g__Candidatus_Moduliflexus	0	0	0	0	0	0	0	0	0	0	0	0	2	0	0	0	0	0	0	0
d__Bacteria	p__Modulibacteria	c__Moduliflexia	o__Moduliflexales	f__Moduliflexaceae	g__Moduliflexaceae	0	0	0	0	0	0	0	0	0	0	0	0	5	0	2	0	0	0	0	0
d__Bacteria	p__Modulibacteria	c__Moduliflexia	o__Moduliflexales	f__Moduliflexaceae	g__Moduliflexaceae	0	0	0	0	0	0	0	0	0	0	0	0	13	0	0	0	0	0	0	0
d__Bacteria	p__Myxococcota	c__bacteriap25	o__bacteriap25	f__bacteriap25	g__bacteriap25	0	0	0	0	0	0	19	0	0	0	0	0	0	0	0	0	0	0	0	0
d__Bacteria	p__Myxococcota	c__Myxococcia	o__Myxococcales	f__Anaeromyxobacteraceae	g__Anaeromyxobacter	0	0	0	0	0	0	0	0	0	0	0	0	1	0	0	0	0	0	0	0
d__Bacteria	p__Myxococcota	c__Myxococcia	o__Myxococcales	f__Anaeromyxobacteraceae	g__Anaeromyxobacter	0	0	0	0	0	0	0	0	0	0	4	0	0	0	0	0	0	0	0	0
d__Bacteria	p__Myxococcota	c__Myxococcia	o__Myxococcales	f__Anaeromyxobacteraceae	g__Anaeromyxobacter	0	0	0	0	0	0	7	0	0	0	0	0	0	0	0	0	0	0	0	0
d__Bacteria	p__Myxococcota	c__Myxococcia	o__Myxococcales	f__Anaeromyxobacteraceae	g__Anaeromyxobacter	0	0	0	0	0	0	0	0	0	0	0	0	0	0	11	0	0	0	0	0
d__Bacteria	p__Myxococcota	c__Myxococcia	o__Myxococcales	f__Myxococcaceae	g__P3OB-42	0	0	0	0	0	0	4	0	0	0	0	0	0	0	0	0	0	0	0	0
d__Bacteria	p__Myxococcota	c__Polyangia	o__MidBa8	f__MidBa8	g__MidBa8	0	0	0	0	0	0	0	0	0	0	0	0	0	0	10	0	0	0	0	0
d__Bacteria	p__Myxococcota	c__Polyangia	o__Nannocystales	f__Nannocystaceae	g__Nannocystis	0	0	0	0	0	0	4	0	0	0	0	0	0	0	0	0	0	0	0	0
d__Bacteria	p__Myxococcota	c__Polyangia	o__Polyangiales	f__BIrii41	g__BIrii41	0	0	0	0	0	0	0	0	0	0	0	0	48	0	0	0	0	0	0	0
d__Bacteria	p__Myxococcota	c__Polyangia	o__Polyangiales	f__Phaselicystidaceae	g__Phaselicystis	0	0	0	0	0	0	0	0	0	0	0	0	7	0	0	0	0	0	0	0
d__Bacteria	p__Myxococcota	c__Polyangia	o__Polyangiales	f__Polyangiaceae	g__Pajaroellobacter	0	0	0	0	0	0	0	0	0	0	0	0	0	0	4	0	0	0	0	0
d__Bacteria	p__Myxococcota	c__Polyangia	o__Polyangiales	f__Polyangiaceae	g__Pajaroellobacter	0	0	0	0	0	0	0	0	0	0	15	0	0	0	0	0	0	0	0	0
d__Bacteria	p__Myxococcota	c__Polyangia	o__Polyangiales	f__Sandaracinaceae	g__Sandaracinus	0	0	0	0	0	0	6	0	0	0	0	0	0	0	0	0	0	0	0	0
d__Bacteria	p__Nitrospirota	c__Nitrospiria	o__Nitrospirales	f__Nitrospiraceae	g__Nitrospira	0	0	0	0	0	0	0	0	0	0	0	4	0	0	0	0	0	0	0	0
d__Bacteria	p__Nitrospirota	c__Nitrospiria	o__Nitrospirales	f__Nitrospiraceae	g__Nitrospira	0	0	0	0	0	0	0	0	0	4	7	0	0	0	0	0	0	0	0	0
d__Bacteria	p__Nitrospirota	c__Nitrospiria	o__Nitrospirales	f__Nitrospiraceae	g__Nitrospira	0	0	0	0	0	0	0	0	0	0	0	15	0	0	0	0	0	0	0	0
d__Bacteria	p__Nitrospirota	c__Thermodesulfovibrionia	o__uncultured	f__uncultured	g__uncultured	0	0	0	0	0	0	0	0	0	0	0	0	8	0	0	0	0	0	0	0
d__Bacteria	p__NKB15	c__NKB15	o__NKB15	f__NKB15	g__NKB15	0	0	0	0	0	0	0	0	0	0	0	15	0	0	4	0	0	0	0	0
d__Bacteria	p__Patescibacteria	c__ABY1	o__Candidatus_Magasanikbacteria	f__Candidatus_Magasanikbacteria	g__Candidatus_Magasanikbacteria	0	0	0	0	0	0	0	0	0	0	0	0	1	0	0	0	0	0	0	0
d__Bacteria	p__Patescibacteria	c__CPR2	o__CPR2	f__CPR2	g__CPR2	0	0	0	0	0	0	0	0	0	1	0	0	0	0	0	0	0	0	0	0
d__Bacteria	p__Patescibacteria	c__CPR2	o__CPR2	f__CPR2	g__CPR2	0	0	0	0	0	0	0	0	0	1	0	0	0	0	0	0	0	0	0	0
d__Bacteria	p__Patescibacteria	c__CPR2	o__CPR2	f__CPR2	g__CPR2	0	0	0	0	0	0	0	0	0	0	0	0	5	0	0	0	0	0	0	0
d__Bacteria	p__Patescibacteria	c__Dojkabacteria	o__Dojkabacteria	f__Dojkabacteria	g__Dojkabacteria	0	0	0	0	0	0	0	0	0	0	0	0	2	0	0	0	0	0	0	0
d__Bacteria	p__Patescibacteria	c__Dojkabacteria	o__Dojkabacteria	f__Dojkabacteria	g__Dojkabacteria	0	0	0	0	0	0	0	0	0	0	0	0	4	0	0	0	0	0	0	0
d__Bacteria	p__Patescibacteria	c__Dojkabacteria	o__Dojkabacteria	f__Dojkabacteria	g__Dojkabacteria	0	0	0	0	0	0	14	0	0	0	0	0	0	0	0	0	0	0	0	0
d__Bacteria	p__Patescibacteria	c__Gracilibacteria	o__Absconditabacteriales_(SR1)	f__Absconditabacteriales_(SR1)	g__Absconditabacteriales_(SR1)	0	0	0	0	0	0	0	0	0	0	0	0	2	0	0	0	0	0	0	0
d__Bacteria	p__Patescibacteria	c__Gracilibacteria	o__Absconditabacteriales_(SR1)	f__Absconditabacteriales_(SR1)	g__Absconditabacteriales_(SR1)	0	0	0	0	0	0	0	0	0	0	21	0	0	0	0	0	0	0	0	0
d__Bacteria	p__Patescibacteria	c__Gracilibacteria	o__Candidatus_Peregrinibacteria	f__Candidatus_Peregrinibacteria	g__Candidatus_Peregrinibacteria	0	0	0	0	0	0	0	0	0	0	0	0	16	0	6	0	0	0	0	0
d__Bacteria	p__Patescibacteria	c__Gracilibacteria	o__Gracilibacteria	f__Gracilibacteria	g__Gracilibacteria	0	0	0	0	0	0	0	0	2	0	0	0	0	0	0	0	0	0	0	0
d__Bacteria	p__Patescibacteria	c__Gracilibacteria	o__Gracilibacteria	f__Gracilibacteria	g__Gracilibacteria	0	0	0	0	0	0	7	0	0	0	0	0	0	0	0	0	0	0	0	0
d__Bacteria	p__Patescibacteria	c__Gracilibacteria	o__Gracilibacteria	f__Gracilibacteria	g__Gracilibacteria	0	0	0	0	0	0	0	0	0	0	0	0	0	0	0	0	0	1	4	5
d__Bacteria	p__Patescibacteria	c__Gracilibacteria	o__Gracilibacteria	f__Gracilibacteria	g__Gracilibacteria	0	0	0	0	0	0	0	4	2	0	10	0	0	0	0	0	0	0	0	0
d__Bacteria	p__Patescibacteria	c__Gracilibacteria	o__Gracilibacteria	f__Gracilibacteria	g__Gracilibacteria	0	0	0	0	0	0	0	3	0	0	30	0	0	0	0	0	0	0	0	0
d__Bacteria	p__Patescibacteria	c__Gracilibacteria	o__Gracilibacteria	f__Gracilibacteria	g__Gracilibacteria	0	0	0	0	0	0	0	9	0	6	240	0	0	0	0	0	0	0	0	0
d__Bacteria	p__Patescibacteria	c__Gracilibacteria	o__Gracilibacteria	f__Gracilibacteria	g__Gracilibacteria	0	0	0	0	0	0	0	15	15	11	504	0	0	0	0	0	0	0	0	0
d__Bacteria	p__Patescibacteria	c__Gracilibacteria	unknown	unknown	unknown	0	0	0	0	0	0	0	0	2	0	0	0	0	0	0	0	0	0	0	0
d__Bacteria	p__Patescibacteria	c__Microgenomatia	o__Candidatus_Roizmanbacteria	f__Candidatus_Roizmanbacteria	g__Candidatus_Roizmanbacteria	0	0	0	0	0	0	0	0	0	0	0	0	7	0	0	0	0	0	0	0
d__Bacteria	p__Patescibacteria	c__Microgenomatia	o__Candidatus_Roizmanbacteria	f__Candidatus_Roizmanbacteria	g__Candidatus_Roizmanbacteria	0	0	0	0	0	0	0	0	0	0	0	2	17	0	0	0	0	0	0	0
d__Bacteria	p__Patescibacteria	c__Parcubacteria	o__Candidatus_Yanofskybacteria	f__Candidatus_Yanofskybacteria	g__Candidatus_Yanofskybacteria	0	0	0	0	0	0	0	0	0	0	0	0	2	0	0	0	0	0	0	0
d__Bacteria	p__Patescibacteria	c__Parcubacteria	o__Parcubacteria	f__Parcubacteria	g__Parcubacteria	0	0	0	0	2	0	0	0	0	0	0	0	0	0	0	0	0	0	0	0
d__Bacteria	p__Patescibacteria	c__Parcubacteria	o__Parcubacteria	f__Parcubacteria	g__Parcubacteria	0	0	0	0	0	0	0	0	0	0	0	0	0	0	11	0	0	0	0	0
d__Bacteria	p__Patescibacteria	c__Parcubacteria	unknown	unknown	unknown	0	0	0	0	0	0	0	0	0	0	0	0	3	0	0	0	0	0	0	0
d__Bacteria	p__Patescibacteria	c__Parcubacteria	unknown	unknown	unknown	0	0	0	0	0	0	0	0	0	0	0	0	9	0	0	0	0	0	0	0
d__Bacteria	p__Patescibacteria	c__Saccharimonadia	o__Saccharimonadales	f__LWQ8	g__LWQ8	0	0	0	0	0	0	0	0	2	0	0	0	0	0	0	0	0	0	0	0
d__Bacteria	p__Patescibacteria	c__Saccharimonadia	o__Saccharimonadales	f__LWQ8	g__LWQ8	0	0	0	0	0	0	0	0	2	0	0	0	0	0	0	0	0	0	0	0
d__Bacteria	p__Patescibacteria	c__Saccharimonadia	o__Saccharimonadales	f__LWQ8	g__LWQ8	0	0	0	0	0	0	0	0	0	0	0	0	0	0	3	0	0	0	0	0
d__Bacteria	p__Patescibacteria	c__Saccharimonadia	o__Saccharimonadales	f__LWQ8	g__LWQ8	0	0	0	0	0	0	0	0	0	3	0	0	0	0	0	0	0	0	0	0
d__Bacteria	p__Patescibacteria	c__Saccharimonadia	o__Saccharimonadales	f__LWQ8	g__LWQ8	0	0	0	0	0	0	0	0	0	0	5	0	0	0	0	0	0	0	0	0
d__Bacteria	p__Patescibacteria	c__Saccharimonadia	o__Saccharimonadales	f__LWQ8	g__LWQ8	0	0	0	0	0	0	7	0	0	0	0	0	0	0	0	0	0	0	0	0
d__Bacteria	p__Patescibacteria	c__Saccharimonadia	o__Saccharimonadales	f__LWQ8	g__LWQ8	0	0	0	0	0	0	0	0	8	0	0	0	0	0	0	0	0	0	0	0
d__Bacteria	p__Patescibacteria	c__Saccharimonadia	o__Saccharimonadales	f__LWQ8	g__LWQ8	0	0	0	0	0	0	0	7	0	2	0	0	0	0	0	0	0	0	0	0
d__Bacteria	p__Patescibacteria	c__Saccharimonadia	o__Saccharimonadales	f__LWQ8	g__LWQ8	0	0	0	0	0	0	0	0	0	0	0	0	9	0	0	0	0	0	0	0
d__Bacteria	p__Patescibacteria	c__Saccharimonadia	o__Saccharimonadales	f__LWQ8	g__LWQ8	0	0	0	0	0	0	10	0	0	0	0	0	0	0	0	0	0	0	0	0
d__Bacteria	p__Patescibacteria	c__Saccharimonadia	o__Saccharimonadales	f__LWQ8	g__LWQ8	0	0	0	0	0	0	0	0	0	0	0	0	7	0	10	0	0	0	0	0
d__Bacteria	p__Patescibacteria	c__Saccharimonadia	o__Saccharimonadales	f__LWQ8	g__LWQ8	0	0	0	0	0	0	26	0	0	0	0	0	0	0	0	0	0	0	0	0
d__Bacteria	p__Patescibacteria	c__Saccharimonadia	o__Saccharimonadales	f__Saccharimonadaceae	g__TM7a	0	0	0	0	0	0	1	0	0	0	0	0	0	0	0	0	0	0	0	0
d__Bacteria	p__Patescibacteria	c__Saccharimonadia	o__Saccharimonadales	f__Saccharimonadaceae	g__TM7a	0	0	0	0	3	0	0	0	0	0	0	0	0	0	0	0	0	0	0	0
d__Bacteria	p__Patescibacteria	c__Saccharimonadia	o__Saccharimonadales	f__Saccharimonadaceae	g__TM7a	0	0	0	0	0	0	18	0	0	0	0	0	0	0	0	0	0	0	0	0
d__Bacteria	p__Patescibacteria	c__Saccharimonadia	o__Saccharimonadales	f__Saccharimonadaceae	unknown	0	0	5	4	0	0	0	0	0	0	0	0	0	0	0	0	0	0	0	0
d__Bacteria	p__Patescibacteria	c__Saccharimonadia	o__Saccharimonadales	f__Saccharimonadales	g__Saccharimonadales	0	0	0	0	0	0	0	0	0	0	0	0	0	1	0	0	0	0	0	0
d__Bacteria	p__Patescibacteria	c__Saccharimonadia	o__Saccharimonadales	f__Saccharimonadales	g__Saccharimonadales	0	0	0	0	0	0	0	0	0	2	0	0	0	0	0	0	0	0	0	0
d__Bacteria	p__Patescibacteria	c__Saccharimonadia	o__Saccharimonadales	f__Saccharimonadales	g__Saccharimonadales	0	0	0	0	0	0	0	0	0	0	3	0	0	0	0	0	0	0	0	0
d__Bacteria	p__Patescibacteria	c__Saccharimonadia	o__Saccharimonadales	f__Saccharimonadales	g__Saccharimonadales	0	0	0	0	0	0	0	3	0	0	0	0	0	0	0	0	0	0	0	0
d__Bacteria	p__Patescibacteria	c__Saccharimonadia	o__Saccharimonadales	f__Saccharimonadales	g__Saccharimonadales	0	0	0	0	0	0	0	0	3	0	0	0	0	0	0	0	0	0	0	0
d__Bacteria	p__Patescibacteria	c__Saccharimonadia	o__Saccharimonadales	f__Saccharimonadales	g__Saccharimonadales	0	0	0	0	0	0	0	0	0	3	0	0	0	0	0	0	0	0	0	0
d__Bacteria	p__Patescibacteria	c__Saccharimonadia	o__Saccharimonadales	f__Saccharimonadales	g__Saccharimonadales	0	0	0	0	0	0	0	0	1	2	0	1	0	0	0	0	0	0	0	0
d__Bacteria	p__Patescibacteria	c__Saccharimonadia	o__Saccharimonadales	f__Saccharimonadales	g__Saccharimonadales	0	0	0	0	0	0	0	0	0	0	0	0	4	0	0	0	0	0	0	0
d__Bacteria	p__Patescibacteria	c__Saccharimonadia	o__Saccharimonadales	f__Saccharimonadales	g__Saccharimonadales	0	0	0	0	0	0	0	0	0	0	0	0	5	0	0	0	0	0	0	0
d__Bacteria	p__Patescibacteria	c__Saccharimonadia	o__Saccharimonadales	f__Saccharimonadales	g__Saccharimonadales	0	0	0	0	0	0	0	0	0	0	0	0	5	0	0	0	0	0	0	0
d__Bacteria	p__Patescibacteria	c__Saccharimonadia	o__Saccharimonadales	f__Saccharimonadales	g__Saccharimonadales	0	0	0	0	0	0	0	0	0	0	0	0	7	0	0	0	0	0	0	0
d__Bacteria	p__Patescibacteria	c__Saccharimonadia	o__Saccharimonadales	f__Saccharimonadales	g__Saccharimonadales	0	0	0	0	0	0	9	0	0	0	0	0	0	0	0	0	0	0	0	0
d__Bacteria	p__Patescibacteria	c__Saccharimonadia	o__Saccharimonadales	f__Saccharimonadales	g__Saccharimonadales	0	0	0	0	0	0	0	0	0	0	0	0	9	0	0	0	0	0	0	0
d__Bacteria	p__Patescibacteria	c__Saccharimonadia	o__Saccharimonadales	f__Saccharimonadales	g__Saccharimonadales	0	0	0	0	0	0	11	0	0	0	0	0	0	0	0	0	0	0	0	0
d__Bacteria	p__Patescibacteria	c__Saccharimonadia	o__Saccharimonadales	f__Saccharimonadales	g__Saccharimonadales	0	0	0	0	0	0	11	0	0	0	0	0	0	0	0	0	0	0	0	0
d__Bacteria	p__Patescibacteria	c__Saccharimonadia	o__Saccharimonadales	f__Saccharimonadales	g__Saccharimonadales	0	0	0	0	0	0	0	0	0	0	0	11	0	0	0	0	0	0	0	0
d__Bacteria	p__Patescibacteria	c__Saccharimonadia	o__Saccharimonadales	f__Saccharimonadales	g__Saccharimonadales	0	0	0	0	0	0	12	0	0	0	0	0	0	0	0	0	0	0	0	0
d__Bacteria	p__Patescibacteria	c__Saccharimonadia	o__Saccharimonadales	f__Saccharimonadales	g__Saccharimonadales	0	0	0	0	0	0	13	0	0	0	0	0	0	0	0	0	0	0	0	0
d__Bacteria	p__Patescibacteria	c__Saccharimonadia	o__Saccharimonadales	f__Saccharimonadales	g__Saccharimonadales	0	0	0	0	0	0	0	0	0	0	0	4	11	0	0	0	0	0	0	0
d__Bacteria	p__Patescibacteria	c__Saccharimonadia	o__Saccharimonadales	f__Saccharimonadales	g__Saccharimonadales	0	0	0	0	0	0	16	0	0	0	0	0	0	0	0	0	0	0	0	0
d__Bacteria	p__Patescibacteria	c__Saccharimonadia	o__Saccharimonadales	f__Saccharimonadales	g__Saccharimonadales	0	0	0	0	0	0	0	2	2	7	0	4	5	0	0	0	0	0	0	0
d__Bacteria	p__Patescibacteria	c__Saccharimonadia	o__Saccharimonadales	f__Saccharimonadales	g__Saccharimonadales	0	0	0	0	0	0	0	0	0	0	7	0	13	0	0	0	0	0	0	0
d__Bacteria	p__Patescibacteria	c__Saccharimonadia	o__Saccharimonadales	f__Saccharimonadales	g__Saccharimonadales	0	0	8	0	0	0	24	0	0	0	0	0	25	0	0	0	0	0	0	0
d__Bacteria	p__Patescibacteria	c__Saccharimonadia	o__Saccharimonadales	unknown	unknown	0	0	0	0	0	0	0	0	0	0	0	0	0	0	0	0	0	0	1	0
d__Bacteria	p__Patescibacteria	c__Saccharimonadia	o__Saccharimonadales	unknown	unknown	0	0	0	0	0	0	0	0	0	0	0	0	0	0	0	0	0	0	1	0
d__Bacteria	p__Patescibacteria	c__Saccharimonadia	o__Saccharimonadales	unknown	unknown	0	0	3	0	0	0	0	0	0	0	0	0	0	0	0	0	0	0	0	0
d__Bacteria	p__Patescibacteria	c__Saccharimonadia	o__Saccharimonadales	unknown	unknown	0	0	0	0	0	0	0	0	0	0	4	0	0	0	0	0	0	0	0	0
d__Bacteria	p__Patescibacteria	c__Saccharimonadia	o__Saccharimonadales	unknown	unknown	0	0	0	0	0	0	0	0	0	8	0	0	0	0	0	0	0	0	0	0
d__Bacteria	p__Patescibacteria	c__Saccharimonadia	o__Saccharimonadales	unknown	unknown	0	0	0	0	0	0	9	0	0	0	0	0	0	0	0	0	0	0	0	0
d__Bacteria	p__Patescibacteria	c__Saccharimonadia	o__Saccharimonadales	unknown	unknown	0	0	0	0	0	0	9	0	0	0	0	0	0	0	0	0	0	0	0	0
d__Bacteria	p__Patescibacteria	c__Saccharimonadia	o__Saccharimonadales	unknown	unknown	0	0	0	0	0	0	0	0	0	0	0	0	12	0	0	0	0	0	0	0
d__Bacteria	p__Patescibacteria	c__Saccharimonadia	o__Saccharimonadales	unknown	unknown	0	0	0	0	0	0	15	0	0	0	0	0	0	0	0	0	0	0	0	0
d__Bacteria	p__Patescibacteria	c__Saccharimonadia	o__Saccharimonadales	unknown	unknown	0	0	0	0	0	0	22	0	0	0	0	0	0	0	0	0	0	0	0	0
d__Bacteria	p__Patescibacteria	c__Saccharimonadia	o__Saccharimonadales	unknown	unknown	0	0	0	0	0	0	26	0	0	0	0	0	0	0	0	0	0	0	0	0
d__Bacteria	p__Patescibacteria	c__Saccharimonadia	o__Saccharimonadales	unknown	unknown	0	0	0	0	0	0	32	0	0	0	0	0	0	0	0	0	0	0	0	0
d__Bacteria	p__Patescibacteria	c__Saccharimonadia	o__Saccharimonadales	unknown	unknown	0	0	0	0	0	0	54	0	0	0	0	0	0	0	0	0	0	0	0	0
d__Bacteria	p__Patescibacteria	c__WWE3	o__WWE3	f__WWE3	g__WWE3	0	0	0	0	0	0	2	0	0	0	0	0	0	0	0	0	0	0	0	0
d__Bacteria	p__Patescibacteria	c__WWE3	o__WWE3	f__WWE3	g__WWE3	0	0	0	0	0	0	0	0	0	0	0	3	0	0	0	0	0	0	0	0
d__Bacteria	p__Patescibacteria	c__WWE3	o__WWE3	f__WWE3	g__WWE3	0	0	0	0	0	0	0	0	0	0	0	3	0	0	0	0	0	0	0	0
d__Bacteria	p__Patescibacteria	unknown	unknown	unknown	unknown	0	0	0	0	0	0	0	0	0	0	0	0	7	0	0	0	0	0	0	0
d__Bacteria	p__Patescibacteria	unknown	unknown	unknown	unknown	0	0	0	0	0	0	0	0	0	0	0	0	7	0	0	0	0	0	0	0
d__Bacteria	p__Planctomycetota	c__Phycisphaerae	o__Pla1_lineage	f__Pla1_lineage	g__Pla1_lineage	0	0	0	0	0	0	0	0	0	0	0	0	0	0	4	0	0	0	0	0
d__Bacteria	p__Planctomycetota	c__Phycisphaerae	o__Tepidisphaerales	f__Tepidisphaeraceae	g__Tepidisphaera	0	0	0	0	0	0	0	0	0	0	0	5	0	0	0	0	0	0	0	0
d__Bacteria	p__Planctomycetota	c__Phycisphaerae	o__Tepidisphaerales	f__WD2101_soil_group	g__WD2101_soil_group	0	0	0	0	0	0	0	0	0	0	0	0	0	0	14	0	0	0	0	0
d__Bacteria	p__Planctomycetota	c__Planctomycetes	o__Gemmatales	f__Gemmataceae	g__Fimbriiglobus	0	0	0	2	0	0	0	0	0	0	0	0	0	0	0	0	0	0	0	0
d__Bacteria	p__Planctomycetota	c__Planctomycetes	o__Gemmatales	f__Gemmataceae	g__Fimbriiglobus	0	0	0	0	0	0	0	0	0	0	0	0	20	0	0	0	0	0	0	0
d__Bacteria	p__Planctomycetota	c__Planctomycetes	o__Gemmatales	f__Gemmataceae	g__Fimbriiglobus	0	0	0	0	0	0	33	0	0	0	0	0	0	0	0	0	0	0	0	0
d__Bacteria	p__Planctomycetota	c__Planctomycetes	o__Gemmatales	f__Gemmataceae	g__Gemmata	0	0	0	0	0	0	0	0	0	2	0	0	0	0	0	0	0	0	0	0
d__Bacteria	p__Planctomycetota	c__Planctomycetes	o__Gemmatales	f__Gemmataceae	g__Gemmata	0	0	0	0	0	0	3	0	0	0	0	0	0	0	0	0	0	0	0	0
d__Bacteria	p__Planctomycetota	c__Planctomycetes	o__Gemmatales	f__Gemmataceae	g__Gemmata	0	0	0	0	0	0	3	0	0	0	0	0	0	0	0	0	0	0	0	0
d__Bacteria	p__Planctomycetota	c__Planctomycetes	o__Gemmatales	f__Gemmataceae	g__Gemmata	0	0	0	0	0	0	3	0	0	0	0	0	0	0	0	0	0	0	0	0
d__Bacteria	p__Planctomycetota	c__Planctomycetes	o__Gemmatales	f__Gemmataceae	g__Gemmata	0	0	0	0	0	0	0	0	0	3	0	0	0	0	0	0	0	0	0	0
d__Bacteria	p__Planctomycetota	c__Planctomycetes	o__Gemmatales	f__Gemmataceae	g__Gemmata	0	0	0	0	0	0	0	0	0	0	0	3	0	0	0	0	0	0	0	0
d__Bacteria	p__Planctomycetota	c__Planctomycetes	o__Gemmatales	f__Gemmataceae	g__Gemmata	0	0	0	0	0	0	4	0	0	0	0	0	0	0	0	0	0	0	0	0
d__Bacteria	p__Planctomycetota	c__Planctomycetes	o__Gemmatales	f__Gemmataceae	g__Gemmata	0	0	0	0	0	0	0	0	0	6	0	0	0	0	0	0	0	0	0	0
d__Bacteria	p__Planctomycetota	c__Planctomycetes	o__Gemmatales	f__Gemmataceae	g__Gemmata	0	0	0	0	0	0	0	0	0	0	0	6	0	0	0	0	0	0	0	0
d__Bacteria	p__Planctomycetota	c__Planctomycetes	o__Gemmatales	f__Gemmataceae	g__Gemmata	0	0	0	0	0	0	10	0	0	0	0	0	0	0	0	0	0	0	0	0
d__Bacteria	p__Planctomycetota	c__Planctomycetes	o__Gemmatales	f__Gemmataceae	g__Gemmata	0	0	0	0	0	0	0	0	0	0	0	14	0	0	0	0	0	0	0	0
d__Bacteria	p__Planctomycetota	c__Planctomycetes	o__Gemmatales	f__Gemmataceae	g__Gemmata	0	0	0	0	0	0	21	0	0	0	0	0	0	0	0	0	0	0	0	0
d__Bacteria	p__Planctomycetota	c__Planctomycetes	o__Gemmatales	f__Gemmataceae	g__Telmatocola	0	0	0	0	0	0	0	0	0	0	0	42	0	0	0	0	0	0	0	0
d__Bacteria	p__Planctomycetota	c__Planctomycetes	o__Gemmatales	f__Gemmataceae	g__uncultured	0	0	0	0	0	0	0	0	0	0	0	3	0	0	0	0	0	0	0	0
d__Bacteria	p__Planctomycetota	c__Planctomycetes	o__Gemmatales	f__Gemmataceae	g__uncultured	0	0	0	0	0	0	0	0	0	0	0	0	7	0	0	0	0	0	0	0
d__Bacteria	p__Planctomycetota	c__Planctomycetes	o__Gemmatales	f__Gemmataceae	g__uncultured	0	0	0	0	0	0	0	0	0	10	0	0	0	0	0	0	0	0	0	0
d__Bacteria	p__Planctomycetota	c__Planctomycetes	o__Gemmatales	f__Gemmataceae	g__uncultured	0	0	0	0	0	0	0	0	0	0	0	21	0	0	0	0	0	0	0	0
d__Bacteria	p__Planctomycetota	c__Planctomycetes	o__Gemmatales	f__Gemmataceae	g__Zavarzinella	0	0	0	0	0	0	0	0	0	0	0	5	0	0	0	0	0	0	0	0
d__Bacteria	p__Planctomycetota	c__Planctomycetes	o__Gemmatales	f__Gemmataceae	unknown	0	0	0	0	0	0	4	0	0	0	0	0	0	0	0	0	0	0	0	0
d__Bacteria	p__Planctomycetota	c__Planctomycetes	o__Isosphaerales	f__Isosphaeraceae	g__uncultured	0	0	0	0	0	0	6	0	0	0	0	0	0	0	0	0	0	0	0	0
d__Bacteria	p__Planctomycetota	c__Planctomycetes	o__Isosphaerales	f__Isosphaeraceae	g__uncultured	0	0	0	0	0	0	24	0	0	0	0	0	0	0	0	0	0	0	0	0
d__Bacteria	p__Planctomycetota	c__Planctomycetes	o__Pirellulales	f__Pirellulaceae	g__Blastopirellula	0	0	0	0	0	0	0	0	0	0	0	3	0	0	0	0	0	0	0	0
d__Bacteria	p__Planctomycetota	c__Planctomycetes	o__Pirellulales	f__Pirellulaceae	g__Pir1_lineage	0	0	0	0	0	0	0	0	0	2	0	0	0	0	0	0	0	0	0	0
d__Bacteria	p__Planctomycetota	c__Planctomycetes	o__Pirellulales	f__Pirellulaceae	g__Pir2_lineage	0	0	0	0	0	0	0	0	0	0	0	0	14	0	0	0	0	0	0	0
d__Bacteria	p__Planctomycetota	c__Planctomycetes	o__Pirellulales	f__Pirellulaceae	g__Pir4_lineage	0	0	0	0	0	0	0	0	0	0	0	4	0	0	0	0	0	0	0	0
d__Bacteria	p__Planctomycetota	c__Planctomycetes	o__Pirellulales	f__Pirellulaceae	g__Pir4_lineage	0	0	0	0	0	0	0	0	0	0	0	0	9	0	0	0	0	0	0	0
d__Bacteria	p__Planctomycetota	c__Planctomycetes	o__Pirellulales	f__Pirellulaceae	g__Pirellula	0	0	0	0	0	0	0	0	0	1	0	0	0	0	0	0	0	0	0	0
d__Bacteria	p__Planctomycetota	c__Planctomycetes	o__Pirellulales	f__Pirellulaceae	g__Pirellula	0	0	0	0	0	0	0	0	0	0	0	4	0	0	0	0	0	0	0	0
d__Bacteria	p__Planctomycetota	c__Planctomycetes	o__Pirellulales	f__Pirellulaceae	g__Pirellula	0	0	0	0	0	0	0	0	0	0	0	57	5	0	0	0	0	0	0	0
d__Bacteria	p__Planctomycetota	c__Planctomycetes	o__Pirellulales	f__Pirellulaceae	g__Pirellula	0	0	0	0	0	0	0	0	0	0	0	77	0	0	0	0	0	0	0	0
d__Bacteria	p__Planctomycetota	c__Planctomycetes	o__Pirellulales	f__Pirellulaceae	g__uncultured	0	0	0	0	0	0	0	0	0	1	0	0	0	0	0	0	0	0	0	0
d__Bacteria	p__Planctomycetota	c__Planctomycetes	o__Pirellulales	f__Pirellulaceae	g__uncultured	0	0	0	0	0	0	0	0	0	0	0	0	0	2	0	0	0	0	0	0
d__Bacteria	p__Planctomycetota	c__Planctomycetes	o__Pirellulales	f__Pirellulaceae	g__uncultured	0	0	0	0	0	0	0	0	0	0	0	0	4	0	0	0	0	0	0	0
d__Bacteria	p__Planctomycetota	c__Planctomycetes	o__Pirellulales	f__Pirellulaceae	g__uncultured	0	0	0	0	0	0	0	0	0	0	0	0	8	0	0	0	0	0	0	0
d__Bacteria	p__Planctomycetota	c__Planctomycetes	o__Pirellulales	f__Pirellulaceae	g__uncultured	0	0	0	0	0	0	0	0	0	0	0	0	10	0	0	0	0	0	0	0
d__Bacteria	p__Planctomycetota	c__Planctomycetes	o__Pirellulales	f__Pirellulaceae	g__uncultured	0	0	0	0	0	0	0	0	0	2	0	2	26	0	0	0	0	0	0	0
d__Bacteria	p__Planctomycetota	c__Planctomycetes	o__Pirellulales	f__Pirellulaceae	unknown	0	0	0	0	0	0	0	0	0	0	0	0	0	1	0	0	0	0	0	0
d__Bacteria	p__Planctomycetota	c__Planctomycetes	o__Planctomycetales	f__Rubinisphaeraceae	g__Rubinisphaera	0	0	0	0	0	0	3	0	0	0	0	0	0	0	0	0	0	0	0	0
d__Bacteria	p__Planctomycetota	c__Planctomycetes	o__Planctomycetales	f__Rubinisphaeraceae	g__uncultured	0	0	0	0	0	0	0	0	0	0	0	7	0	0	0	0	0	0	0	0
d__Bacteria	p__Planctomycetota	c__Planctomycetes	o__Planctomycetales	f__Schlesneriaceae	g__Planctopirus	0	0	0	0	0	0	2	0	0	0	0	0	0	0	0	0	0	0	0	0
d__Bacteria	p__Planctomycetota	c__Planctomycetes	o__Planctomycetales	f__uncultured	g__uncultured	0	0	0	0	0	0	1	0	0	0	0	0	0	0	0	0	0	0	0	0
d__Bacteria	p__Planctomycetota	c__Planctomycetes	o__Planctomycetales	f__uncultured	g__uncultured	0	0	0	0	0	0	2	0	0	0	0	0	0	0	0	0	0	0	0	0
d__Bacteria	p__Planctomycetota	c__Planctomycetes	o__Planctomycetales	f__uncultured	g__uncultured	0	0	0	0	0	0	0	0	0	0	0	2	0	0	0	0	0	0	0	0
d__Bacteria	p__Planctomycetota	c__Planctomycetes	o__Planctomycetales	f__uncultured	g__uncultured	0	0	0	0	0	0	0	0	0	0	0	7	3	0	0	0	0	0	0	0
d__Bacteria	p__Planctomycetota	c__vadinHA49	o__vadinHA49	f__vadinHA49	g__vadinHA49	0	0	0	0	0	0	0	0	0	0	0	3	0	0	0	0	0	0	0	0
d__Bacteria	p__Proteobacteria	c__Alphaproteobacteria	o__Acetobacterales	f__Acetobacteraceae	g__Acidiphilium	0	0	0	0	0	0	7	0	0	0	0	0	0	0	0	0	0	0	0	0
d__Bacteria	p__Proteobacteria	c__Alphaproteobacteria	o__Acetobacterales	f__Acetobacteraceae	g__Craurococcus-Caldovatus	0	0	0	0	0	0	0	0	0	0	0	3	0	0	0	0	0	0	0	0
d__Bacteria	p__Proteobacteria	c__Alphaproteobacteria	o__Acetobacterales	f__Acetobacteraceae	g__Craurococcus-Caldovatus	0	0	0	0	0	0	0	0	0	0	0	0	0	0	5	0	0	0	0	0
d__Bacteria	p__Proteobacteria	c__Alphaproteobacteria	o__Acetobacterales	f__Acetobacteraceae	g__Craurococcus-Caldovatus	0	0	0	0	0	0	0	0	0	0	0	0	9	0	0	0	0	0	0	0
d__Bacteria	p__Proteobacteria	c__Alphaproteobacteria	o__Acetobacterales	f__Acetobacteraceae	g__Craurococcus-Caldovatus	0	0	0	0	0	0	0	0	0	0	0	0	12	0	0	0	0	0	0	0
d__Bacteria	p__Proteobacteria	c__Alphaproteobacteria	o__Acetobacterales	f__Acetobacteraceae	g__Craurococcus-Caldovatus	0	0	0	0	0	0	12	0	0	0	0	0	0	0	0	0	0	0	0	0
d__Bacteria	p__Proteobacteria	c__Alphaproteobacteria	o__Acetobacterales	f__Acetobacteraceae	g__Craurococcus-Caldovatus	0	0	0	0	0	0	0	0	0	0	0	0	18	0	2	0	0	0	0	0
d__Bacteria	p__Proteobacteria	c__Alphaproteobacteria	o__Acetobacterales	f__Acetobacteraceae	g__Craurococcus-Caldovatus	0	0	0	0	0	0	0	0	0	0	0	0	20	0	0	0	0	0	0	0
d__Bacteria	p__Proteobacteria	c__Alphaproteobacteria	o__Acetobacterales	f__Acetobacteraceae	g__Craurococcus-Caldovatus	0	0	0	0	0	0	0	0	0	0	0	0	65	0	0	0	0	0	0	0
d__Bacteria	p__Proteobacteria	c__Alphaproteobacteria	o__Acetobacterales	f__Acetobacteraceae	g__Rhodovarius	0	4	0	0	6	7	36	0	0	0	0	0	0	0	0	0	0	0	0	0
d__Bacteria	p__Proteobacteria	c__Alphaproteobacteria	o__Acetobacterales	f__Acetobacteraceae	g__Roseococcus	0	0	0	0	0	0	13	0	0	0	0	0	0	0	0	0	0	0	0	0
d__Bacteria	p__Proteobacteria	c__Alphaproteobacteria	o__Acetobacterales	f__Acetobacteraceae	g__Roseomonas	0	0	0	0	0	0	0	0	0	1	0	0	0	0	0	0	0	0	0	0
d__Bacteria	p__Proteobacteria	c__Alphaproteobacteria	o__Acetobacterales	f__Acetobacteraceae	g__Roseomonas	0	0	0	0	0	0	0	0	0	0	0	0	0	0	3	0	0	0	0	0
d__Bacteria	p__Proteobacteria	c__Alphaproteobacteria	o__Acetobacterales	f__Acetobacteraceae	g__Roseomonas	0	0	0	0	0	0	4	0	0	0	0	0	0	0	0	0	0	0	0	0
d__Bacteria	p__Proteobacteria	c__Alphaproteobacteria	o__Acetobacterales	f__Acetobacteraceae	g__Roseomonas	0	0	0	0	0	0	5	0	0	0	0	0	0	0	0	0	0	0	0	0
d__Bacteria	p__Proteobacteria	c__Alphaproteobacteria	o__Acetobacterales	f__Acetobacteraceae	g__Roseomonas	0	0	0	0	0	0	9	0	0	0	0	0	0	0	0	0	0	0	0	0
d__Bacteria	p__Proteobacteria	c__Alphaproteobacteria	o__Acetobacterales	f__Acetobacteraceae	g__Roseomonas	0	0	0	0	0	0	11	0	0	0	0	0	0	0	0	0	0	0	0	0
d__Bacteria	p__Proteobacteria	c__Alphaproteobacteria	o__Acetobacterales	f__Acetobacteraceae	g__Roseomonas	0	0	0	0	0	0	11	0	0	0	0	0	0	0	0	0	0	0	0	0
d__Bacteria	p__Proteobacteria	c__Alphaproteobacteria	o__Acetobacterales	f__Acetobacteraceae	g__Roseomonas	0	0	0	0	0	0	12	0	0	0	0	0	0	0	0	0	0	0	0	0
d__Bacteria	p__Proteobacteria	c__Alphaproteobacteria	o__Acetobacterales	f__Acetobacteraceae	g__Roseomonas	0	0	0	0	0	0	0	0	0	0	0	0	12	0	0	0	0	0	0	0
d__Bacteria	p__Proteobacteria	c__Alphaproteobacteria	o__Acetobacterales	f__Acetobacteraceae	g__Roseomonas	0	0	0	0	0	0	0	0	0	0	0	7	11	5	0	0	0	0	0	0
d__Bacteria	p__Proteobacteria	c__Alphaproteobacteria	o__Acetobacterales	f__Acetobacteraceae	g__Roseomonas	0	0	0	0	0	0	25	0	2	4	0	0	0	0	0	0	0	0	0	0
d__Bacteria	p__Proteobacteria	c__Alphaproteobacteria	o__Acetobacterales	f__Acetobacteraceae	unknown	0	0	0	0	0	0	2	0	0	0	0	0	0	0	0	0	0	0	0	0
d__Bacteria	p__Proteobacteria	c__Alphaproteobacteria	o__Acetobacterales	f__Acetobacteraceae	unknown	0	0	0	0	0	0	0	0	0	0	0	0	3	0	0	0	0	0	0	0
d__Bacteria	p__Proteobacteria	c__Alphaproteobacteria	o__Acetobacterales	f__Acetobacteraceae	unknown	0	0	0	4	0	0	0	0	0	0	0	0	0	0	0	0	0	0	0	0
d__Bacteria	p__Proteobacteria	c__Alphaproteobacteria	o__Acetobacterales	f__Acetobacteraceae	unknown	0	0	0	0	0	0	6	0	0	0	0	0	0	0	0	0	0	0	0	0
d__Bacteria	p__Proteobacteria	c__Alphaproteobacteria	o__Acetobacterales	f__Acetobacteraceae	unknown	0	0	0	0	0	0	7	0	0	0	0	0	0	0	0	0	0	0	0	0
d__Bacteria	p__Proteobacteria	c__Alphaproteobacteria	o__Acetobacterales	f__Acetobacteraceae	unknown	0	0	0	0	0	0	16	0	0	0	0	0	0	0	0	0	0	0	0	0
d__Bacteria	p__Proteobacteria	c__Alphaproteobacteria	o__Acetobacterales	f__Acetobacteraceae	unknown	0	0	0	34	0	0	0	0	0	0	0	0	0	0	0	0	0	0	0	0
d__Bacteria	p__Proteobacteria	c__Alphaproteobacteria	o__Azospirillales	f__Azospirillaceae	g__Azospirillum	0	0	0	0	0	0	13	0	0	0	0	0	0	0	0	0	0	0	0	0
d__Bacteria	p__Proteobacteria	c__Alphaproteobacteria	o__Azospirillales	f__Azospirillaceae	g__Azospirillum	0	0	0	0	0	0	17	0	0	0	0	0	0	0	0	0	0	0	0	0
d__Bacteria	p__Proteobacteria	c__Alphaproteobacteria	o__Azospirillales	f__Azospirillaceae	g__Skermanella	0	0	0	0	0	0	4	0	0	0	0	0	0	0	0	0	0	0	0	0
d__Bacteria	p__Proteobacteria	c__Alphaproteobacteria	o__Azospirillales	f__Azospirillales_Incertae_Sedis	g__Stella	0	0	0	0	0	0	1	0	0	0	0	0	0	0	0	0	0	0	0	0
d__Bacteria	p__Proteobacteria	c__Alphaproteobacteria	o__Azospirillales	f__Azospirillales_Incertae_Sedis	g__Stella	0	0	0	0	0	0	13	0	0	0	0	0	0	0	0	0	0	0	0	0
d__Bacteria	p__Proteobacteria	c__Alphaproteobacteria	o__Azospirillales	f__Inquilinaceae	g__Inquilinus	0	0	0	2	0	0	0	0	0	0	0	0	0	0	0	0	0	0	0	0
d__Bacteria	p__Proteobacteria	c__Alphaproteobacteria	o__Caedibacterales	f__Caedibacteraceae	g__Candidatus_Nucleicultrix	0	0	0	0	0	0	11	0	0	0	0	0	0	0	0	0	0	0	0	0
d__Bacteria	p__Proteobacteria	c__Alphaproteobacteria	o__Caulobacterales	f__Caulobacteraceae	g__Asticcacaulis	0	0	0	0	0	0	2	0	0	0	0	0	0	0	0	0	0	0	0	0
d__Bacteria	p__Proteobacteria	c__Alphaproteobacteria	o__Caulobacterales	f__Caulobacteraceae	g__Asticcacaulis	38	0	0	1	0	11	0	0	0	0	0	0	0	0	0	0	0	0	0	0
d__Bacteria	p__Proteobacteria	c__Alphaproteobacteria	o__Caulobacterales	f__Caulobacteraceae	g__Asticcacaulis	551	38	0	9	0	3	0	0	0	0	0	35	0	0	0	0	0	0	11	6
d__Bacteria	p__Proteobacteria	c__Alphaproteobacteria	o__Caulobacterales	f__Caulobacteraceae	g__Brevundimonas	0	0	0	0	0	0	6	0	0	0	0	0	0	0	0	0	0	0	0	0
d__Bacteria	p__Proteobacteria	c__Alphaproteobacteria	o__Caulobacterales	f__Caulobacteraceae	g__Brevundimonas	0	0	0	0	0	0	7	0	0	0	0	0	0	0	0	0	0	0	0	0
d__Bacteria	p__Proteobacteria	c__Alphaproteobacteria	o__Caulobacterales	f__Caulobacteraceae	g__Brevundimonas	0	0	0	0	0	0	11	0	0	0	0	0	0	0	0	0	0	0	0	0
d__Bacteria	p__Proteobacteria	c__Alphaproteobacteria	o__Caulobacterales	f__Caulobacteraceae	g__Brevundimonas	0	0	0	0	0	0	24	0	0	0	0	0	0	0	0	0	0	0	0	0
d__Bacteria	p__Proteobacteria	c__Alphaproteobacteria	o__Caulobacterales	f__Caulobacteraceae	g__Brevundimonas	23	1	0	0	0	0	0	0	0	0	0	0	0	0	0	0	0	2	0	0
d__Bacteria	p__Proteobacteria	c__Alphaproteobacteria	o__Caulobacterales	f__Caulobacteraceae	g__Brevundimonas	0	0	0	0	0	0	30	0	0	0	0	0	0	0	0	0	0	0	0	0
d__Bacteria	p__Proteobacteria	c__Alphaproteobacteria	o__Caulobacterales	f__Caulobacteraceae	g__Brevundimonas	0	0	0	0	0	0	30	0	0	0	0	0	0	0	0	0	0	0	0	0
d__Bacteria	p__Proteobacteria	c__Alphaproteobacteria	o__Caulobacterales	f__Caulobacteraceae	g__Brevundimonas	0	0	0	0	0	23	9	0	0	0	0	0	0	0	0	0	0	0	0	0
d__Bacteria	p__Proteobacteria	c__Alphaproteobacteria	o__Caulobacterales	f__Caulobacteraceae	g__Brevundimonas	0	0	0	0	0	0	34	0	0	0	0	0	0	0	0	0	0	0	0	0
d__Bacteria	p__Proteobacteria	c__Alphaproteobacteria	o__Caulobacterales	f__Caulobacteraceae	g__Brevundimonas	89	16	0	0	0	0	0	0	0	0	0	14	2	0	0	0	0	0	0	0
d__Bacteria	p__Proteobacteria	c__Alphaproteobacteria	o__Caulobacterales	f__Caulobacteraceae	g__Brevundimonas	117	97	70	13	6	0	26	0	0	0	0	8	0	0	0	0	0	0	0	0
d__Bacteria	p__Proteobacteria	c__Alphaproteobacteria	o__Caulobacterales	f__Caulobacteraceae	g__Brevundimonas	848	184	26	21	6	58	0	0	0	5	0	48	0	0	0	0	0	0	13	18
d__Bacteria	p__Proteobacteria	c__Alphaproteobacteria	o__Caulobacterales	f__Caulobacteraceae	g__Caulobacter	0	0	0	0	0	0	4	0	0	0	0	0	0	0	0	0	0	0	0	0
d__Bacteria	p__Proteobacteria	c__Alphaproteobacteria	o__Caulobacterales	f__Caulobacteraceae	g__Caulobacter	0	0	0	0	0	0	4	0	0	0	0	0	0	0	0	0	0	0	0	0
d__Bacteria	p__Proteobacteria	c__Alphaproteobacteria	o__Caulobacterales	f__Caulobacteraceae	g__Caulobacter	0	0	0	0	0	0	0	0	0	0	0	0	6	0	0	0	0	0	0	0
d__Bacteria	p__Proteobacteria	c__Alphaproteobacteria	o__Caulobacterales	f__Caulobacteraceae	g__Caulobacter	21	0	0	0	0	0	0	0	0	0	0	0	0	0	0	0	0	0	0	0
d__Bacteria	p__Proteobacteria	c__Alphaproteobacteria	o__Caulobacterales	f__Caulobacteraceae	g__Caulobacter	15	6	4	0	0	0	0	0	0	0	0	0	0	0	0	0	0	0	0	0
d__Bacteria	p__Proteobacteria	c__Alphaproteobacteria	o__Caulobacterales	f__Caulobacteraceae	g__Caulobacter	0	0	0	0	0	0	41	0	0	0	0	0	0	0	0	0	0	0	0	0
d__Bacteria	p__Proteobacteria	c__Alphaproteobacteria	o__Caulobacterales	f__Caulobacteraceae	g__Phenylobacterium	0	0	0	0	0	0	0	0	0	0	0	0	0	0	1	0	0	0	0	0
d__Bacteria	p__Proteobacteria	c__Alphaproteobacteria	o__Caulobacterales	f__Caulobacteraceae	g__Phenylobacterium	0	0	0	0	0	0	2	0	0	0	0	1	0	0	0	0	0	0	0	0
d__Bacteria	p__Proteobacteria	c__Alphaproteobacteria	o__Caulobacterales	f__Caulobacteraceae	g__Phenylobacterium	0	0	0	0	0	0	0	0	0	0	0	4	0	0	0	0	0	0	0	0
d__Bacteria	p__Proteobacteria	c__Alphaproteobacteria	o__Caulobacterales	f__Caulobacteraceae	g__Phenylobacterium	0	0	0	2	0	0	6	0	0	0	0	0	0	0	0	0	0	0	0	0
d__Bacteria	p__Proteobacteria	c__Alphaproteobacteria	o__Caulobacterales	f__Caulobacteraceae	g__Phenylobacterium	0	0	0	0	0	0	12	0	0	0	0	0	0	0	0	0	0	0	0	0
d__Bacteria	p__Proteobacteria	c__Alphaproteobacteria	o__Caulobacterales	f__Caulobacteraceae	g__Phenylobacterium	0	0	0	0	0	0	14	0	0	0	0	0	0	0	0	0	0	0	0	0
d__Bacteria	p__Proteobacteria	c__Alphaproteobacteria	o__Caulobacterales	f__Caulobacteraceae	g__Phenylobacterium	0	0	0	0	0	0	0	0	0	0	0	0	0	0	0	0	4	24	0	1
d__Bacteria	p__Proteobacteria	c__Alphaproteobacteria	o__Caulobacterales	f__Caulobacteraceae	g__Phenylobacterium	0	0	0	0	0	0	0	3	5	0	23	0	0	0	0	0	0	0	0	0
d__Bacteria	p__Proteobacteria	c__Alphaproteobacteria	o__Caulobacterales	f__Caulobacteraceae	g__PMMR1	0	0	0	0	0	0	0	0	0	0	0	5	0	0	0	0	0	0	0	0
d__Bacteria	p__Proteobacteria	c__Alphaproteobacteria	o__Caulobacterales	f__Caulobacteraceae	g__uncultured	0	0	0	0	0	0	1	0	0	0	0	0	0	0	0	0	0	0	0	0
d__Bacteria	p__Proteobacteria	c__Alphaproteobacteria	o__Caulobacterales	f__Caulobacteraceae	g__uncultured	0	0	0	0	0	0	8	0	0	0	0	0	0	0	0	0	0	0	0	0
d__Bacteria	p__Proteobacteria	c__Alphaproteobacteria	o__Caulobacterales	f__Caulobacteraceae	g__uncultured	0	0	0	0	0	0	12	0	0	0	0	0	0	0	0	0	0	0	0	0
d__Bacteria	p__Proteobacteria	c__Alphaproteobacteria	o__Caulobacterales	f__Caulobacteraceae	g__uncultured	0	0	0	0	0	0	64	0	0	0	0	0	0	0	0	0	0	0	0	0
d__Bacteria	p__Proteobacteria	c__Alphaproteobacteria	o__Caulobacterales	f__Caulobacteraceae	unknown	0	0	0	0	0	0	1	0	0	0	0	0	0	0	0	0	0	0	0	0
d__Bacteria	p__Proteobacteria	c__Alphaproteobacteria	o__Caulobacterales	f__Caulobacteraceae	unknown	0	0	0	0	0	0	3	0	0	0	0	0	0	0	0	0	0	0	0	0
d__Bacteria	p__Proteobacteria	c__Alphaproteobacteria	o__Caulobacterales	f__Caulobacteraceae	unknown	0	0	0	0	0	0	0	0	35	0	36	0	0	2	78	0	0	0	0	0
d__Bacteria	p__Proteobacteria	c__Alphaproteobacteria	o__Caulobacterales	f__Hyphomonadaceae	g__Hirschia	0	0	0	0	0	0	0	0	1	0	0	0	0	0	0	0	0	0	0	0
d__Bacteria	p__Proteobacteria	c__Alphaproteobacteria	o__Caulobacterales	f__Hyphomonadaceae	g__Hirschia	0	0	0	0	0	0	14	0	0	0	0	0	0	0	0	0	0	0	0	0
d__Bacteria	p__Proteobacteria	c__Alphaproteobacteria	o__Caulobacterales	f__Hyphomonadaceae	g__Hirschia	0	0	0	0	0	0	15	0	0	0	0	0	0	0	0	0	0	0	0	0
d__Bacteria	p__Proteobacteria	c__Alphaproteobacteria	o__Caulobacterales	f__Hyphomonadaceae	g__Hirschia	0	0	0	0	0	0	21	0	0	0	0	0	0	0	0	0	0	0	0	0
d__Bacteria	p__Proteobacteria	c__Alphaproteobacteria	o__Caulobacterales	f__Hyphomonadaceae	g__SWB02	0	0	0	0	0	0	1	0	0	0	0	0	0	0	0	0	0	0	0	0
d__Bacteria	p__Proteobacteria	c__Alphaproteobacteria	o__Caulobacterales	f__Hyphomonadaceae	g__UKL13-1	0	0	0	0	0	0	0	0	0	0	9	0	0	0	0	0	0	0	0	0
d__Bacteria	p__Proteobacteria	c__Alphaproteobacteria	o__Caulobacterales	f__Hyphomonadaceae	g__UKL13-1	0	0	0	0	0	0	0	0	9	0	0	0	0	0	0	0	0	0	0	0
d__Bacteria	p__Proteobacteria	c__Alphaproteobacteria	o__Caulobacterales	f__Hyphomonadaceae	g__UKL13-1	0	0	0	0	0	0	0	10	20	12	22	0	0	0	0	0	0	0	0	0
d__Bacteria	p__Proteobacteria	c__Alphaproteobacteria	o__Caulobacterales	f__Hyphomonadaceae	g__UKL13-1	0	0	0	0	0	0	0	1	21	5	41	0	0	0	0	0	0	0	0	0
d__Bacteria	p__Proteobacteria	c__Alphaproteobacteria	o__Caulobacterales	f__Hyphomonadaceae	g__UKL13-1	0	0	0	0	0	0	0	60	165	120	281	0	3	0	0	0	0	0	0	0
d__Bacteria	p__Proteobacteria	c__Alphaproteobacteria	o__Defluviicoccales	f__Defluviicoccaceae	g__Defluviicoccus	0	0	0	0	0	0	0	0	0	2	0	0	0	0	0	0	0	0	0	0
d__Bacteria	p__Proteobacteria	c__Alphaproteobacteria	o__Defluviicoccales	f__Defluviicoccaceae	g__Defluviicoccus	0	0	0	0	0	0	0	0	2	0	0	0	0	0	0	0	0	0	0	0
d__Bacteria	p__Proteobacteria	c__Alphaproteobacteria	o__Defluviicoccales	f__Defluviicoccaceae	g__Defluviicoccus	0	0	0	0	0	0	0	0	0	0	0	0	9	0	0	0	0	0	0	0
d__Bacteria	p__Proteobacteria	c__Alphaproteobacteria	o__Dongiales	f__Dongiaceae	g__Dongia	0	0	0	0	0	0	0	0	0	0	11	0	0	0	0	0	0	0	0	0
d__Bacteria	p__Proteobacteria	c__Alphaproteobacteria	o__Elsterales	f__uncultured	g__uncultured	0	0	0	0	0	0	0	0	0	0	0	0	5	0	0	0	0	0	0	0
d__Bacteria	p__Proteobacteria	c__Alphaproteobacteria	o__Ferrovibrionales	f__Ferrovibrionaceae	g__Ferrovibrio	0	0	0	0	0	0	5	0	0	0	0	0	0	0	0	0	0	0	0	0
d__Bacteria	p__Proteobacteria	c__Alphaproteobacteria	o__Ferrovibrionales	f__Ferrovibrionaceae	g__Ferrovibrio	0	0	0	0	0	0	6	0	0	0	0	0	0	0	0	0	0	0	0	0
d__Bacteria	p__Proteobacteria	c__Alphaproteobacteria	o__Holosporales	f__Holosporaceae	g__uncultured	0	0	0	0	0	0	0	0	0	0	0	4	0	0	0	0	0	0	0	0
d__Bacteria	p__Proteobacteria	c__Alphaproteobacteria	o__Holosporales	f__Holosporaceae	g__uncultured	0	0	0	0	0	0	25	0	0	0	0	0	0	0	0	0	0	0	0	0
d__Bacteria	p__Proteobacteria	c__Alphaproteobacteria	o__Micavibrionales	f__uncultured	g__uncultured	0	0	0	0	0	0	0	1	0	0	0	0	0	0	0	0	0	0	0	0
d__Bacteria	p__Proteobacteria	c__Alphaproteobacteria	o__Micavibrionales	f__uncultured	g__uncultured	0	0	0	0	0	0	6	0	0	0	0	0	0	0	0	0	0	0	0	0
d__Bacteria	p__Proteobacteria	c__Alphaproteobacteria	o__Micavibrionales	f__uncultured	g__uncultured	0	0	0	0	0	0	0	0	0	0	0	8	0	0	0	0	0	0	0	0
d__Bacteria	p__Proteobacteria	c__Alphaproteobacteria	o__Micavibrionales	f__uncultured	g__uncultured	0	0	0	0	0	0	10	0	0	0	0	0	0	0	0	0	0	0	0	0
d__Bacteria	p__Proteobacteria	c__Alphaproteobacteria	o__Micavibrionales	f__uncultured	g__uncultured	0	0	0	0	0	0	11	0	0	0	0	0	0	0	0	0	0	0	0	0
d__Bacteria	p__Proteobacteria	c__Alphaproteobacteria	o__Micavibrionales	f__uncultured	g__uncultured	0	0	0	0	0	0	14	0	0	0	0	0	0	0	0	0	0	0	0	0
d__Bacteria	p__Proteobacteria	c__Alphaproteobacteria	o__Micavibrionales	f__uncultured	g__uncultured	0	0	0	0	0	0	0	11	45	0	81	0	0	0	0	0	0	0	0	0
d__Bacteria	p__Proteobacteria	c__Alphaproteobacteria	o__Reyranellales	f__Reyranellaceae	g__Reyranella	0	0	0	0	0	0	0	0	0	2	0	0	0	0	0	0	0	0	0	0
d__Bacteria	p__Proteobacteria	c__Alphaproteobacteria	o__Reyranellales	f__Reyranellaceae	g__Reyranella	0	0	0	0	0	0	4	0	0	0	0	0	0	0	0	0	0	0	0	0
d__Bacteria	p__Proteobacteria	c__Alphaproteobacteria	o__Reyranellales	f__Reyranellaceae	g__Reyranella	0	0	0	0	0	0	0	0	0	0	0	6	0	0	0	0	0	0	0	0
d__Bacteria	p__Proteobacteria	c__Alphaproteobacteria	o__Reyranellales	f__Reyranellaceae	g__Reyranella	0	0	0	0	0	0	11	0	0	0	0	0	0	0	0	0	0	0	0	0
d__Bacteria	p__Proteobacteria	c__Alphaproteobacteria	o__Reyranellales	f__Reyranellaceae	g__Reyranella	0	0	0	0	0	0	17	0	0	0	0	0	0	0	0	0	0	0	0	0
d__Bacteria	p__Proteobacteria	c__Alphaproteobacteria	o__Reyranellales	f__Reyranellaceae	g__Reyranella	0	0	0	0	0	0	19	0	0	0	0	0	0	0	0	0	0	0	0	0
d__Bacteria	p__Proteobacteria	c__Alphaproteobacteria	o__Reyranellales	f__Reyranellaceae	g__Reyranella	0	1	0	0	0	0	118	0	0	0	0	0	0	0	0	0	0	0	0	0
d__Bacteria	p__Proteobacteria	c__Alphaproteobacteria	o__Rhizobiales	f__Ancalomicrobiaceae	g__Ancalomicrobium	0	0	0	0	0	0	4	0	0	0	0	0	0	0	0	0	0	0	0	0
d__Bacteria	p__Proteobacteria	c__Alphaproteobacteria	o__Rhizobiales	f__Beijerinckiaceae	g__Bosea	0	0	0	0	0	0	15	0	0	0	0	0	0	0	0	0	0	0	0	0
d__Bacteria	p__Proteobacteria	c__Alphaproteobacteria	o__Rhizobiales	f__Beijerinckiaceae	g__Bosea	0	0	0	0	0	0	18	0	0	0	0	0	0	0	0	0	0	0	0	0
d__Bacteria	p__Proteobacteria	c__Alphaproteobacteria	o__Rhizobiales	f__Beijerinckiaceae	g__Bosea	20	0	0	0	0	0	0	0	0	0	0	0	0	0	0	0	0	0	0	0
d__Bacteria	p__Proteobacteria	c__Alphaproteobacteria	o__Rhizobiales	f__Beijerinckiaceae	g__Bosea	24	15	0	0	0	0	14	0	0	0	0	6	0	0	0	0	0	0	0	0
d__Bacteria	p__Proteobacteria	c__Alphaproteobacteria	o__Rhizobiales	f__Beijerinckiaceae	g__Bosea	0	0	0	8	131	0	0	0	0	0	0	0	0	0	0	0	0	117	20	29
d__Bacteria	p__Proteobacteria	c__Alphaproteobacteria	o__Rhizobiales	f__Beijerinckiaceae	g__Camelimonas	0	0	0	0	0	0	3	0	0	0	0	0	0	0	0	0	0	0	0	0
d__Bacteria	p__Proteobacteria	c__Alphaproteobacteria	o__Rhizobiales	f__Beijerinckiaceae	g__Methylobacterium-Methylorubrum	0	0	0	0	0	0	0	0	2	0	0	0	0	0	0	0	0	0	0	0
d__Bacteria	p__Proteobacteria	c__Alphaproteobacteria	o__Rhizobiales	f__Beijerinckiaceae	g__Methylobacterium-Methylorubrum	0	0	0	0	0	0	0	0	0	0	0	0	5	0	0	0	0	0	0	0
d__Bacteria	p__Proteobacteria	c__Alphaproteobacteria	o__Rhizobiales	f__Beijerinckiaceae	g__Methylobacterium-Methylorubrum	0	0	0	0	0	0	0	0	0	0	0	6	0	0	0	0	0	0	0	0
d__Bacteria	p__Proteobacteria	c__Alphaproteobacteria	o__Rhizobiales	f__Beijerinckiaceae	g__Methylobacterium-Methylorubrum	0	0	3	0	0	0	4	0	0	0	0	0	0	0	0	0	0	0	0	0
d__Bacteria	p__Proteobacteria	c__Alphaproteobacteria	o__Rhizobiales	f__Beijerinckiaceae	g__Methylocystis	0	0	0	0	0	0	0	0	0	0	0	0	0	3	0	0	0	0	0	0
d__Bacteria	p__Proteobacteria	c__Alphaproteobacteria	o__Rhizobiales	f__Beijerinckiaceae	g__Methylocystis	0	0	0	0	0	0	0	0	0	0	0	78	39	0	0	0	0	0	0	0
d__Bacteria	p__Proteobacteria	c__Alphaproteobacteria	o__Rhizobiales	f__Beijerinckiaceae	g__Microvirga	0	0	0	0	0	0	0	0	0	0	0	0	2	0	0	0	0	0	0	0
d__Bacteria	p__Proteobacteria	c__Alphaproteobacteria	o__Rhizobiales	f__Beijerinckiaceae	g__Microvirga	0	0	0	0	0	0	0	0	0	0	0	3	0	0	0	0	0	0	0	0
d__Bacteria	p__Proteobacteria	c__Alphaproteobacteria	o__Rhizobiales	f__Beijerinckiaceae	g__Microvirga	0	0	0	0	0	0	0	0	0	0	0	0	5	0	0	0	0	0	0	0
d__Bacteria	p__Proteobacteria	c__Alphaproteobacteria	o__Rhizobiales	f__Beijerinckiaceae	g__Microvirga	0	0	0	10	0	0	0	0	0	0	0	0	0	0	0	0	0	0	0	0
d__Bacteria	p__Proteobacteria	c__Alphaproteobacteria	o__Rhizobiales	f__Beijerinckiaceae	g__Microvirga	0	0	0	0	0	0	0	0	0	0	0	0	0	0	10	0	0	0	0	0
d__Bacteria	p__Proteobacteria	c__Alphaproteobacteria	o__Rhizobiales	f__Beijerinckiaceae	unknown	0	0	0	0	0	0	0	0	0	0	0	0	0	0	3	0	0	0	0	0
d__Bacteria	p__Proteobacteria	c__Alphaproteobacteria	o__Rhizobiales	f__Beijerinckiaceae	unknown	0	0	0	0	0	0	0	0	0	0	0	3	0	0	0	0	0	0	0	0
d__Bacteria	p__Proteobacteria	c__Alphaproteobacteria	o__Rhizobiales	f__Beijerinckiaceae	unknown	0	0	0	0	0	0	0	0	0	0	0	4	0	0	0	0	0	0	0	0
d__Bacteria	p__Proteobacteria	c__Alphaproteobacteria	o__Rhizobiales	f__Beijerinckiaceae	unknown	0	0	0	0	0	0	0	0	0	0	0	5	0	0	0	0	0	0	0	0
d__Bacteria	p__Proteobacteria	c__Alphaproteobacteria	o__Rhizobiales	f__Beijerinckiaceae	unknown	0	0	0	0	0	0	0	0	0	0	0	0	5	0	0	0	0	0	0	0
d__Bacteria	p__Proteobacteria	c__Alphaproteobacteria	o__Rhizobiales	f__Beijerinckiaceae	unknown	0	0	0	0	0	0	0	0	4	4	0	0	0	0	0	0	0	0	0	0
d__Bacteria	p__Proteobacteria	c__Alphaproteobacteria	o__Rhizobiales	f__Beijerinckiaceae	unknown	0	0	0	0	0	0	0	0	0	0	0	10	0	0	0	0	0	0	0	0
d__Bacteria	p__Proteobacteria	c__Alphaproteobacteria	o__Rhizobiales	f__Beijerinckiaceae	unknown	0	0	0	0	0	0	0	0	0	0	0	0	13	0	0	0	0	0	0	0
d__Bacteria	p__Proteobacteria	c__Alphaproteobacteria	o__Rhizobiales	f__Beijerinckiaceae	unknown	0	0	0	0	0	0	0	7	0	0	0	0	0	0	9	0	0	0	0	0
d__Bacteria	p__Proteobacteria	c__Alphaproteobacteria	o__Rhizobiales	f__Beijerinckiaceae	unknown	0	0	0	0	0	0	0	0	0	0	0	14	7	0	0	0	0	0	0	0
d__Bacteria	p__Proteobacteria	c__Alphaproteobacteria	o__Rhizobiales	f__Beijerinckiaceae	unknown	0	0	0	0	0	0	0	0	5	0	20	0	0	0	0	0	0	0	0	0
d__Bacteria	p__Proteobacteria	c__Alphaproteobacteria	o__Rhizobiales	f__Beijerinckiaceae	unknown	0	0	0	0	0	0	0	0	0	0	0	20	0	0	9	0	0	0	0	0
d__Bacteria	p__Proteobacteria	c__Alphaproteobacteria	o__Rhizobiales	f__D05-2	g__D05-2	0	0	0	0	0	0	7	0	0	0	0	0	0	0	0	0	0	0	0	0
d__Bacteria	p__Proteobacteria	c__Alphaproteobacteria	o__Rhizobiales	f__Devosiaceae	g__Devosia	0	0	0	0	0	0	7	0	0	0	0	0	0	0	0	0	0	0	0	0
d__Bacteria	p__Proteobacteria	c__Alphaproteobacteria	o__Rhizobiales	f__Devosiaceae	g__Devosia	0	0	0	0	0	0	8	0	0	0	0	0	0	0	0	0	0	0	0	0
d__Bacteria	p__Proteobacteria	c__Alphaproteobacteria	o__Rhizobiales	f__Devosiaceae	g__Devosia	0	0	0	0	0	0	10	0	0	0	0	0	0	0	0	0	0	0	0	0
d__Bacteria	p__Proteobacteria	c__Alphaproteobacteria	o__Rhizobiales	f__Devosiaceae	g__Devosia	0	0	0	0	0	0	12	0	0	0	0	0	0	0	0	0	0	0	0	0
d__Bacteria	p__Proteobacteria	c__Alphaproteobacteria	o__Rhizobiales	f__Devosiaceae	g__Devosia	32	0	0	0	0	0	0	0	0	0	0	7	0	0	0	0	0	0	0	0
d__Bacteria	p__Proteobacteria	c__Alphaproteobacteria	o__Rhizobiales	f__Devosiaceae	g__Devosia	0	0	0	0	0	0	46	0	0	0	0	3	0	0	0	0	0	0	0	0
d__Bacteria	p__Proteobacteria	c__Alphaproteobacteria	o__Rhizobiales	f__Devosiaceae	g__Devosia	22	4	0	0	0	0	47	0	0	0	0	0	0	0	0	0	0	0	2	0
d__Bacteria	p__Proteobacteria	c__Alphaproteobacteria	o__Rhizobiales	f__Devosiaceae	unknown	0	0	0	0	0	0	5	0	0	0	0	0	0	0	0	0	0	0	0	0
d__Bacteria	p__Proteobacteria	c__Alphaproteobacteria	o__Rhizobiales	f__Hyphomicrobiaceae	g__Hyphomicrobium	0	0	0	0	0	0	4	0	0	0	0	0	0	0	0	0	0	0	0	0
d__Bacteria	p__Proteobacteria	c__Alphaproteobacteria	o__Rhizobiales	f__Hyphomicrobiaceae	g__Hyphomicrobium	0	0	0	0	0	0	0	0	0	0	0	5	0	0	0	0	0	0	0	0
d__Bacteria	p__Proteobacteria	c__Alphaproteobacteria	o__Rhizobiales	f__Hyphomicrobiaceae	g__Hyphomicrobium	0	0	0	0	0	0	0	0	0	0	0	0	6	0	0	0	0	0	0	0
d__Bacteria	p__Proteobacteria	c__Alphaproteobacteria	o__Rhizobiales	f__Hyphomicrobiaceae	g__Hyphomicrobium	0	0	0	0	0	0	0	0	0	0	0	6	0	0	0	0	0	0	0	0
d__Bacteria	p__Proteobacteria	c__Alphaproteobacteria	o__Rhizobiales	f__Hyphomicrobiaceae	g__Hyphomicrobium	0	0	0	0	0	0	0	0	0	7	0	0	0	0	0	0	0	0	0	0
d__Bacteria	p__Proteobacteria	c__Alphaproteobacteria	o__Rhizobiales	f__Hyphomicrobiaceae	g__Hyphomicrobium	0	0	0	0	0	0	0	0	0	0	0	10	0	0	0	0	0	0	0	0
d__Bacteria	p__Proteobacteria	c__Alphaproteobacteria	o__Rhizobiales	f__Hyphomicrobiaceae	g__Hyphomicrobium	0	0	0	0	0	0	16	0	0	0	0	0	0	0	0	0	0	0	0	0
d__Bacteria	p__Proteobacteria	c__Alphaproteobacteria	o__Rhizobiales	f__Hyphomicrobiaceae	g__Pedomicrobium	0	0	0	0	0	0	0	0	0	0	0	5	0	0	0	0	0	0	0	0
d__Bacteria	p__Proteobacteria	c__Alphaproteobacteria	o__Rhizobiales	f__Hyphomicrobiaceae	g__Pedomicrobium	0	0	0	0	0	0	0	0	0	0	0	7	0	0	0	0	0	0	0	0
d__Bacteria	p__Proteobacteria	c__Alphaproteobacteria	o__Rhizobiales	f__Kaistiaceae	g__Kaistia	0	0	0	0	0	0	9	0	0	0	0	0	0	0	0	0	0	0	0	0
d__Bacteria	p__Proteobacteria	c__Alphaproteobacteria	o__Rhizobiales	f__Kaistiaceae	g__Kaistia	0	0	0	0	0	0	0	0	0	0	0	0	0	0	0	0	0	6	123	42
d__Bacteria	p__Proteobacteria	c__Alphaproteobacteria	o__Rhizobiales	f__Methyloligellaceae	g__Methyloligellaceae	0	0	0	0	0	0	0	0	0	0	0	4	0	0	0	0	0	0	0	0
d__Bacteria	p__Proteobacteria	c__Alphaproteobacteria	o__Rhizobiales	f__Methylopilaceae	g__uncultured	0	0	0	0	0	0	5	0	0	0	0	0	0	0	0	0	0	0	0	0
d__Bacteria	p__Proteobacteria	c__Alphaproteobacteria	o__Rhizobiales	f__Pleomorphomonadaceae	g__Prosthecomicrobium	0	0	0	0	0	0	9	0	0	0	0	0	0	0	0	0	0	0	0	0
d__Bacteria	p__Proteobacteria	c__Alphaproteobacteria	o__Rhizobiales	f__Pleomorphomonadaceae	g__uncultured	0	0	0	0	0	0	0	2	0	0	0	0	0	0	0	0	0	0	0	0
d__Bacteria	p__Proteobacteria	c__Alphaproteobacteria	o__Rhizobiales	f__Pleomorphomonadaceae	g__uncultured	0	0	0	0	0	0	0	0	18	0	23	0	0	0	0	0	0	0	0	0
d__Bacteria	p__Proteobacteria	c__Alphaproteobacteria	o__Rhizobiales	f__Pleomorphomonadaceae	g__uncultured	0	0	0	0	0	0	0	67	145	18	141	0	0	0	0	0	0	0	0	0
d__Bacteria	p__Proteobacteria	c__Alphaproteobacteria	o__Rhizobiales	f__Rhizobiaceae	g__Allorhizobium-Neorhizobium-Pararhizobium-Rhizobium	0	0	0	0	0	0	0	0	0	0	0	0	0	0	0	0	0	0	3	0
d__Bacteria	p__Proteobacteria	c__Alphaproteobacteria	o__Rhizobiales	f__Rhizobiaceae	g__Allorhizobium-Neorhizobium-Pararhizobium-Rhizobium	0	0	0	0	0	0	0	0	0	0	0	0	0	0	3	0	0	0	0	0
d__Bacteria	p__Proteobacteria	c__Alphaproteobacteria	o__Rhizobiales	f__Rhizobiaceae	g__Allorhizobium-Neorhizobium-Pararhizobium-Rhizobium	0	0	0	0	0	0	5	0	0	0	0	0	0	0	0	0	0	0	0	0
d__Bacteria	p__Proteobacteria	c__Alphaproteobacteria	o__Rhizobiales	f__Rhizobiaceae	g__Allorhizobium-Neorhizobium-Pararhizobium-Rhizobium	0	0	0	0	0	0	0	0	0	0	0	0	0	0	0	0	0	0	6	0
d__Bacteria	p__Proteobacteria	c__Alphaproteobacteria	o__Rhizobiales	f__Rhizobiaceae	g__Allorhizobium-Neorhizobium-Pararhizobium-Rhizobium	0	0	0	0	0	0	6	0	0	0	0	0	0	0	0	0	0	0	0	0
d__Bacteria	p__Proteobacteria	c__Alphaproteobacteria	o__Rhizobiales	f__Rhizobiaceae	g__Allorhizobium-Neorhizobium-Pararhizobium-Rhizobium	0	0	0	0	0	0	6	0	0	0	0	0	0	0	0	0	0	0	0	0
d__Bacteria	p__Proteobacteria	c__Alphaproteobacteria	o__Rhizobiales	f__Rhizobiaceae	g__Allorhizobium-Neorhizobium-Pararhizobium-Rhizobium	0	6	0	0	0	0	0	0	0	0	0	0	0	0	0	0	0	0	0	0
d__Bacteria	p__Proteobacteria	c__Alphaproteobacteria	o__Rhizobiales	f__Rhizobiaceae	g__Allorhizobium-Neorhizobium-Pararhizobium-Rhizobium	0	0	0	0	0	0	8	0	0	0	0	0	0	0	0	0	0	0	0	0
d__Bacteria	p__Proteobacteria	c__Alphaproteobacteria	o__Rhizobiales	f__Rhizobiaceae	g__Allorhizobium-Neorhizobium-Pararhizobium-Rhizobium	0	0	0	0	0	0	0	2	7	3	0	0	0	0	0	0	0	0	0	0
d__Bacteria	p__Proteobacteria	c__Alphaproteobacteria	o__Rhizobiales	f__Rhizobiaceae	g__Allorhizobium-Neorhizobium-Pararhizobium-Rhizobium	0	0	0	0	0	0	15	0	0	0	0	0	0	0	0	0	0	0	0	0
d__Bacteria	p__Proteobacteria	c__Alphaproteobacteria	o__Rhizobiales	f__Rhizobiaceae	g__Allorhizobium-Neorhizobium-Pararhizobium-Rhizobium	0	0	0	0	0	0	0	0	0	0	0	0	16	0	0	0	0	0	0	0
d__Bacteria	p__Proteobacteria	c__Alphaproteobacteria	o__Rhizobiales	f__Rhizobiaceae	g__Allorhizobium-Neorhizobium-Pararhizobium-Rhizobium	0	0	0	0	0	0	23	0	0	0	0	0	0	0	0	0	0	0	0	0
d__Bacteria	p__Proteobacteria	c__Alphaproteobacteria	o__Rhizobiales	f__Rhizobiaceae	g__Allorhizobium-Neorhizobium-Pararhizobium-Rhizobium	0	0	0	0	0	0	0	0	0	0	0	0	0	0	28	0	0	0	0	0
d__Bacteria	p__Proteobacteria	c__Alphaproteobacteria	o__Rhizobiales	f__Rhizobiaceae	g__Allorhizobium-Neorhizobium-Pararhizobium-Rhizobium	18	4	0	0	100	30	0	0	0	0	0	0	0	0	0	0	0	0	0	0
d__Bacteria	p__Proteobacteria	c__Alphaproteobacteria	o__Rhizobiales	f__Rhizobiaceae	g__Allorhizobium-Neorhizobium-Pararhizobium-Rhizobium	78	19	62	6	0	0	0	0	0	0	0	23	0	0	0	0	0	16	0	0
d__Bacteria	p__Proteobacteria	c__Alphaproteobacteria	o__Rhizobiales	f__Rhizobiaceae	g__Allorhizobium-Neorhizobium-Pararhizobium-Rhizobium	114	34	18	5	0	0	12	0	0	0	0	0	0	0	0	0	6	53	0	0
d__Bacteria	p__Proteobacteria	c__Alphaproteobacteria	o__Rhizobiales	f__Rhizobiaceae	g__Aminobacter	0	0	0	0	0	0	3	0	0	0	0	0	0	0	0	0	0	0	0	0
d__Bacteria	p__Proteobacteria	c__Alphaproteobacteria	o__Rhizobiales	f__Rhizobiaceae	g__Mesorhizobium	0	0	0	0	0	0	0	0	0	0	0	0	0	0	5	0	0	0	0	0
d__Bacteria	p__Proteobacteria	c__Alphaproteobacteria	o__Rhizobiales	f__Rhizobiaceae	g__Ochrobactrum	0	0	14	8	0	0	0	0	0	0	0	0	0	0	0	0	0	0	0	0
d__Bacteria	p__Proteobacteria	c__Alphaproteobacteria	o__Rhizobiales	f__Rhizobiaceae	g__Pseudochrobactrum	0	0	0	0	1	0	0	0	0	0	0	0	0	0	0	0	0	0	0	0
d__Bacteria	p__Proteobacteria	c__Alphaproteobacteria	o__Rhizobiales	f__Rhizobiaceae	g__Pseudochrobactrum	9	8	2	0	387	24	12	0	0	0	0	0	0	0	0	0	19	745	158	82
d__Bacteria	p__Proteobacteria	c__Alphaproteobacteria	o__Rhizobiales	f__Rhizobiaceae	g__Shinella	59	7	0	0	0	0	16	0	0	0	0	0	0	0	0	0	0	0	9	0
d__Bacteria	p__Proteobacteria	c__Alphaproteobacteria	o__Rhizobiales	f__Rhizobiaceae	g__Shinella	38	19	0	0	35	0	8	0	0	0	0	0	0	0	0	0	0	34	50	7
d__Bacteria	p__Proteobacteria	c__Alphaproteobacteria	o__Rhizobiales	f__Rhizobiaceae	unknown	0	0	0	0	0	0	2	0	0	0	0	0	0	0	0	0	0	0	0	0
d__Bacteria	p__Proteobacteria	c__Alphaproteobacteria	o__Rhizobiales	f__Rhizobiaceae	unknown	0	0	0	0	0	0	0	0	0	0	2	0	0	0	0	0	0	0	0	0
d__Bacteria	p__Proteobacteria	c__Alphaproteobacteria	o__Rhizobiales	f__Rhizobiaceae	unknown	0	0	0	0	0	0	0	0	2	0	0	0	0	0	0	0	0	0	0	0
d__Bacteria	p__Proteobacteria	c__Alphaproteobacteria	o__Rhizobiales	f__Rhizobiaceae	unknown	0	0	0	0	0	0	0	0	0	0	0	2	0	1	0	0	0	0	0	0
d__Bacteria	p__Proteobacteria	c__Alphaproteobacteria	o__Rhizobiales	f__Rhizobiaceae	unknown	0	0	0	0	0	0	0	0	0	0	0	0	0	0	0	0	0	4	0	0
d__Bacteria	p__Proteobacteria	c__Alphaproteobacteria	o__Rhizobiales	f__Rhizobiaceae	unknown	0	0	0	0	0	0	0	0	0	0	4	0	0	0	0	0	0	0	0	0
d__Bacteria	p__Proteobacteria	c__Alphaproteobacteria	o__Rhizobiales	f__Rhizobiaceae	unknown	0	0	0	0	0	0	9	0	0	0	0	0	0	0	0	0	0	0	0	0
d__Bacteria	p__Proteobacteria	c__Alphaproteobacteria	o__Rhizobiales	f__Rhizobiaceae	unknown	0	0	0	0	0	0	0	0	0	0	10	0	0	0	0	0	0	0	0	0
d__Bacteria	p__Proteobacteria	c__Alphaproteobacteria	o__Rhizobiales	f__Rhizobiaceae	unknown	0	0	0	0	0	0	0	6	0	5	2	0	0	0	0	0	0	0	0	0
d__Bacteria	p__Proteobacteria	c__Alphaproteobacteria	o__Rhizobiales	f__Rhizobiaceae	unknown	0	0	0	0	0	0	0	15	19	0	32	0	0	0	0	0	0	0	0	0
d__Bacteria	p__Proteobacteria	c__Alphaproteobacteria	o__Rhizobiales	f__Rhizobiaceae	unknown	27	0	0	0	30	25	0	0	0	0	0	0	0	0	0	0	0	0	0	4
d__Bacteria	p__Proteobacteria	c__Alphaproteobacteria	o__Rhizobiales	f__Rhizobiales_Incertae_Sedis	g__Nordella	0	0	0	0	0	0	0	0	0	0	0	5	0	0	0	0	0	0	0	0
d__Bacteria	p__Proteobacteria	c__Alphaproteobacteria	o__Rhizobiales	f__Rhizobiales_Incertae_Sedis	g__Phreatobacter	0	0	0	0	0	0	0	0	0	0	2	0	0	0	0	0	0	0	0	0
d__Bacteria	p__Proteobacteria	c__Alphaproteobacteria	o__Rhizobiales	f__Rhizobiales_Incertae_Sedis	g__Phreatobacter	0	0	0	0	0	0	0	0	0	0	0	0	0	0	3	0	0	0	0	0
d__Bacteria	p__Proteobacteria	c__Alphaproteobacteria	o__Rhizobiales	f__Rhizobiales_Incertae_Sedis	g__Phreatobacter	0	0	0	0	0	0	0	0	0	0	4	0	0	0	0	0	0	0	0	0
d__Bacteria	p__Proteobacteria	c__Alphaproteobacteria	o__Rhizobiales	f__Rhizobiales_Incertae_Sedis	g__Phreatobacter	0	0	0	0	0	0	0	1320	826	525	337	0	14	0	0	0	0	0	0	0
d__Bacteria	p__Proteobacteria	c__Alphaproteobacteria	o__Rhizobiales	f__Rhizobiales_Incertae_Sedis	g__uncultured	0	0	0	0	0	0	0	0	0	0	0	15	0	0	0	0	0	0	0	0
d__Bacteria	p__Proteobacteria	c__Alphaproteobacteria	o__Rhizobiales	f__Rhizobiales_Incertae_Sedis	g__uncultured	0	0	0	0	0	0	0	3	4	12	9	0	0	0	0	0	0	0	0	0
d__Bacteria	p__Proteobacteria	c__Alphaproteobacteria	o__Rhizobiales	f__Rhizobiales_Incertae_Sedis	g__uncultured	0	0	0	0	0	0	0	0	0	0	0	44	110	2	0	0	0	0	0	0
d__Bacteria	p__Proteobacteria	c__Alphaproteobacteria	o__Rhizobiales	f__Rhizobiales_Incertae_Sedis	g__uncultured	0	0	0	0	0	0	0	4	6	14	17	104	18	0	0	0	0	0	0	0
d__Bacteria	p__Proteobacteria	c__Alphaproteobacteria	o__Rhizobiales	f__Rhodomicrobiaceae	g__Rhodomicrobium	0	0	0	0	0	0	0	1	0	0	3	0	0	0	0	0	0	0	0	0
d__Bacteria	p__Proteobacteria	c__Alphaproteobacteria	o__Rhizobiales	f__Xanthobacteraceae	g__Afipia	0	0	0	0	0	0	8	0	0	0	0	0	0	0	0	0	0	0	0	0
d__Bacteria	p__Proteobacteria	c__Alphaproteobacteria	o__Rhizobiales	f__Xanthobacteraceae	g__Ancylobacter	0	0	0	0	6	0	5	0	0	0	0	0	0	0	0	0	0	0	15	54
d__Bacteria	p__Proteobacteria	c__Alphaproteobacteria	o__Rhizobiales	f__Xanthobacteraceae	g__Bradyrhizobium	0	0	0	4	0	0	0	0	0	0	0	0	0	0	0	0	0	0	0	0
d__Bacteria	p__Proteobacteria	c__Alphaproteobacteria	o__Rhizobiales	f__Xanthobacteraceae	g__Pseudorhodoplanes	0	0	0	0	0	0	0	0	0	0	0	0	7	0	0	0	0	0	0	0
d__Bacteria	p__Proteobacteria	c__Alphaproteobacteria	o__Rhizobiales	f__Xanthobacteraceae	g__Rhodopseudomonas	0	0	0	0	0	0	14	0	0	0	0	0	0	0	0	0	0	0	0	0
d__Bacteria	p__Proteobacteria	c__Alphaproteobacteria	o__Rhizobiales	f__Xanthobacteraceae	g__Rhodopseudomonas	0	0	0	0	0	0	23	0	0	0	0	0	0	0	0	0	0	0	0	0
d__Bacteria	p__Proteobacteria	c__Alphaproteobacteria	o__Rhizobiales	f__Xanthobacteraceae	g__Rhodopseudomonas	0	0	0	0	0	0	80	0	0	0	0	0	0	0	0	0	0	0	0	0
d__Bacteria	p__Proteobacteria	c__Alphaproteobacteria	o__Rhizobiales	f__Xanthobacteraceae	g__Tardiphaga	0	0	0	0	0	0	1	0	0	0	0	0	0	0	0	0	0	0	0	0
d__Bacteria	p__Proteobacteria	c__Alphaproteobacteria	o__Rhizobiales	f__Xanthobacteraceae	g__uncultured	0	0	0	0	0	0	0	0	0	0	0	0	11	0	0	0	0	0	0	0
d__Bacteria	p__Proteobacteria	c__Alphaproteobacteria	o__Rhizobiales	f__Xanthobacteraceae	g__Xanthobacter	0	0	0	0	0	0	0	0	0	0	0	0	0	0	0	0	0	3	0	0
d__Bacteria	p__Proteobacteria	c__Alphaproteobacteria	o__Rhizobiales	f__Xanthobacteraceae	g__Xanthobacter	0	0	0	0	0	0	5	0	0	0	0	0	0	0	0	0	0	0	0	0
d__Bacteria	p__Proteobacteria	c__Alphaproteobacteria	o__Rhizobiales	f__Xanthobacteraceae	g__Xanthobacter	0	0	26	0	0	0	0	0	0	0	0	0	0	0	0	0	0	0	0	0
d__Bacteria	p__Proteobacteria	c__Alphaproteobacteria	o__Rhizobiales	f__Xanthobacteraceae	g__Xanthobacter	0	0	0	0	188	4	0	0	0	0	0	0	0	0	0	0	0	0	75	142
d__Bacteria	p__Proteobacteria	c__Alphaproteobacteria	o__Rhizobiales	f__Xanthobacteraceae	g__Xanthobacter	0	0	7	0	182	0	0	0	0	0	0	0	0	0	0	0	0	33	516	1520
d__Bacteria	p__Proteobacteria	c__Alphaproteobacteria	o__Rhizobiales	f__Xanthobacteraceae	unknown	0	0	0	0	0	0	2	0	0	0	0	0	0	0	0	0	0	0	0	0
d__Bacteria	p__Proteobacteria	c__Alphaproteobacteria	o__Rhizobiales	f__Xanthobacteraceae	unknown	0	0	0	0	2	0	0	0	0	0	0	0	0	0	0	0	0	0	0	0
d__Bacteria	p__Proteobacteria	c__Alphaproteobacteria	o__Rhizobiales	f__Xanthobacteraceae	unknown	0	0	0	0	0	0	7	0	0	0	0	0	0	0	0	0	0	0	0	0
d__Bacteria	p__Proteobacteria	c__Alphaproteobacteria	o__Rhizobiales	f__Xanthobacteraceae	unknown	0	0	0	0	0	0	8	0	0	0	0	0	0	0	0	0	0	0	0	0
d__Bacteria	p__Proteobacteria	c__Alphaproteobacteria	o__Rhizobiales	f__Xanthobacteraceae	unknown	0	0	0	0	0	0	12	0	0	0	0	0	0	0	0	0	0	0	0	0
d__Bacteria	p__Proteobacteria	c__Alphaproteobacteria	o__Rhizobiales	f__Xanthobacteraceae	unknown	0	0	0	0	0	0	12	0	0	0	0	0	0	0	0	0	0	0	0	0
d__Bacteria	p__Proteobacteria	c__Alphaproteobacteria	o__Rhizobiales	f__Xanthobacteraceae	unknown	0	0	0	0	0	0	12	0	0	0	0	0	0	0	0	0	0	0	0	0
d__Bacteria	p__Proteobacteria	c__Alphaproteobacteria	o__Rhizobiales	f__Xanthobacteraceae	unknown	0	0	0	0	0	0	14	0	0	0	0	0	0	0	0	0	0	0	0	0
d__Bacteria	p__Proteobacteria	c__Alphaproteobacteria	o__Rhizobiales	f__Xanthobacteraceae	unknown	0	0	0	0	0	0	15	0	0	0	0	0	0	0	0	0	0	0	0	0
d__Bacteria	p__Proteobacteria	c__Alphaproteobacteria	o__Rhizobiales	f__Xanthobacteraceae	unknown	0	0	0	0	0	0	16	0	0	0	0	0	0	0	0	0	0	0	0	0
d__Bacteria	p__Proteobacteria	c__Alphaproteobacteria	o__Rhizobiales	f__Xanthobacteraceae	unknown	0	0	0	0	0	0	21	0	0	0	0	0	0	0	0	0	0	0	0	0
d__Bacteria	p__Proteobacteria	c__Alphaproteobacteria	o__Rhizobiales	unknown	unknown	0	0	0	0	0	0	0	16	10	8	13	0	0	0	0	0	0	0	0	0
d__Bacteria	p__Proteobacteria	c__Alphaproteobacteria	o__Rhizobiales	unknown	unknown	0	0	0	0	0	0	0	0	0	0	0	55	9	0	3	0	0	0	0	0
d__Bacteria	p__Proteobacteria	c__Alphaproteobacteria	o__Rhizobiales	unknown	unknown	0	0	0	0	0	0	0	4	0	0	4	76	0	0	0	0	0	0	0	0
d__Bacteria	p__Proteobacteria	c__Alphaproteobacteria	o__Rhodobacterales	f__Rhodobacteraceae	g__Gemmobacter	0	0	0	0	0	0	0	0	0	0	0	0	0	0	0	0	0	0	14	0
d__Bacteria	p__Proteobacteria	c__Alphaproteobacteria	o__Rhodobacterales	f__Rhodobacteraceae	g__Gemmobacter	0	0	0	0	0	0	0	0	0	0	0	16	0	0	0	0	0	0	0	0
d__Bacteria	p__Proteobacteria	c__Alphaproteobacteria	o__Rhodobacterales	f__Rhodobacteraceae	g__Gemmobacter	0	0	0	0	16	20	0	0	0	0	0	0	0	0	0	0	0	0	18	0
d__Bacteria	p__Proteobacteria	c__Alphaproteobacteria	o__Rhodobacterales	f__Rhodobacteraceae	g__Paracoccus	0	0	0	0	0	0	0	0	0	0	0	0	4	0	0	0	0	0	0	0
d__Bacteria	p__Proteobacteria	c__Alphaproteobacteria	o__Rhodobacterales	f__Rhodobacteraceae	g__Paracoccus	66	35	2	1	0	0	14	0	0	0	0	2	0	0	0	0	0	0	3	0
d__Bacteria	p__Proteobacteria	c__Alphaproteobacteria	o__Rhodobacterales	f__Rhodobacteraceae	g__Pseudorhodobacter	0	0	0	0	0	0	15	3	7	16	11	0	0	0	0	0	0	0	0	0
d__Bacteria	p__Proteobacteria	c__Alphaproteobacteria	o__Rhodobacterales	f__Rhodobacteraceae	g__Pseudorhodobacter	0	0	0	0	0	0	0	11	39	2	80	0	0	42	209	0	0	0	0	0
d__Bacteria	p__Proteobacteria	c__Alphaproteobacteria	o__Rhodobacterales	f__Rhodobacteraceae	g__Rhodobacter	0	0	0	0	0	0	0	0	0	2	0	0	0	0	0	0	0	0	0	0
d__Bacteria	p__Proteobacteria	c__Alphaproteobacteria	o__Rhodobacterales	f__Rhodobacteraceae	g__Rhodobacter	0	0	0	0	0	0	0	0	0	5	0	0	0	0	0	0	0	0	0	0
d__Bacteria	p__Proteobacteria	c__Alphaproteobacteria	o__Rhodobacterales	f__Rhodobacteraceae	g__Rhodobacter	0	0	0	0	0	0	0	0	0	0	0	7	0	0	0	0	0	0	0	0
d__Bacteria	p__Proteobacteria	c__Alphaproteobacteria	o__Rhodobacterales	f__Rhodobacteraceae	g__Rhodobacter	0	0	0	0	0	0	0	1	5	4	0	0	0	0	0	0	0	0	0	0
d__Bacteria	p__Proteobacteria	c__Alphaproteobacteria	o__Rhodobacterales	f__Rhodobacteraceae	g__Rhodobacter	0	0	0	0	0	0	0	0	0	0	10	0	0	0	0	0	0	0	0	0
d__Bacteria	p__Proteobacteria	c__Alphaproteobacteria	o__Rhodobacterales	f__Rhodobacteraceae	g__Rhodobacter	0	0	0	0	0	0	0	0	0	0	0	0	0	0	17	0	0	0	0	0
d__Bacteria	p__Proteobacteria	c__Alphaproteobacteria	o__Rhodobacterales	f__Rhodobacteraceae	g__Rhodobacter	0	0	0	0	0	0	24	0	0	0	0	0	0	0	0	0	0	0	0	0
d__Bacteria	p__Proteobacteria	c__Alphaproteobacteria	o__Rhodobacterales	f__Rhodobacteraceae	g__Rhodobacter	0	0	0	0	10	36	0	0	0	0	0	0	0	0	0	0	0	0	0	0
d__Bacteria	p__Proteobacteria	c__Alphaproteobacteria	o__Rhodobacterales	f__Rhodobacteraceae	g__Rhodobacter	0	0	0	0	0	0	51	0	0	0	0	0	0	0	0	0	0	0	0	0
d__Bacteria	p__Proteobacteria	c__Alphaproteobacteria	o__Rhodobacterales	f__Rhodobacteraceae	g__Rubellimicrobium	0	0	0	0	0	0	0	0	0	0	0	0	0	0	2	0	0	0	0	0
d__Bacteria	p__Proteobacteria	c__Alphaproteobacteria	o__Rhodobacterales	f__Rhodobacteraceae	g__Rubellimicrobium	0	0	0	0	0	0	0	0	0	0	0	4	0	0	0	0	0	0	0	0
d__Bacteria	p__Proteobacteria	c__Alphaproteobacteria	o__Rhodobacterales	f__Rhodobacteraceae	g__Rubellimicrobium	0	0	0	0	0	0	0	0	0	0	0	0	0	0	5	0	0	0	0	0
d__Bacteria	p__Proteobacteria	c__Alphaproteobacteria	o__Rhodobacterales	f__Rhodobacteraceae	g__Rubellimicrobium	0	0	0	0	0	0	0	0	0	0	0	0	8	0	0	0	0	0	0	0
d__Bacteria	p__Proteobacteria	c__Alphaproteobacteria	o__Rhodobacterales	f__Rhodobacteraceae	g__Rubellimicrobium	0	0	0	0	0	0	0	0	0	0	0	0	0	0	9	0	0	0	0	0
d__Bacteria	p__Proteobacteria	c__Alphaproteobacteria	o__Rhodobacterales	f__Rhodobacteraceae	g__Rubellimicrobium	0	0	0	0	0	0	0	0	0	0	0	0	19	0	0	0	0	0	0	0
d__Bacteria	p__Proteobacteria	c__Alphaproteobacteria	o__Rhodobacterales	f__Rhodobacteraceae	g__Thioclava	0	0	0	0	0	0	0	0	0	0	0	19	0	0	0	0	0	0	0	0
d__Bacteria	p__Proteobacteria	c__Alphaproteobacteria	o__Rhodobacterales	f__Rhodobacteraceae	unknown	0	0	0	0	0	0	0	0	0	0	0	0	0	0	3	0	0	0	0	0
d__Bacteria	p__Proteobacteria	c__Alphaproteobacteria	o__Rhodobacterales	f__Rhodobacteraceae	unknown	0	0	0	0	0	0	0	0	0	0	0	0	0	0	0	0	0	0	4	0
d__Bacteria	p__Proteobacteria	c__Alphaproteobacteria	o__Rhodobacterales	f__Rhodobacteraceae	unknown	0	0	0	0	0	0	0	0	0	4	0	0	0	0	0	0	0	0	0	0
d__Bacteria	p__Proteobacteria	c__Alphaproteobacteria	o__Rhodobacterales	f__Rhodobacteraceae	unknown	0	0	0	0	0	0	0	0	0	0	0	0	0	0	5	0	0	0	0	0
d__Bacteria	p__Proteobacteria	c__Alphaproteobacteria	o__Rhodobacterales	f__Rhodobacteraceae	unknown	0	0	0	0	0	0	6	0	0	0	0	0	0	0	0	0	0	0	0	0
d__Bacteria	p__Proteobacteria	c__Alphaproteobacteria	o__Rhodobacterales	f__Rhodobacteraceae	unknown	0	0	0	0	0	0	0	0	0	0	0	7	0	0	0	0	0	0	0	0
d__Bacteria	p__Proteobacteria	c__Alphaproteobacteria	o__Rhodobacterales	f__Rhodobacteraceae	unknown	0	0	0	0	0	0	0	0	0	0	0	0	0	0	9	0	0	0	0	0
d__Bacteria	p__Proteobacteria	c__Alphaproteobacteria	o__Rhodobacterales	f__Rhodobacteraceae	unknown	0	0	0	0	0	0	0	0	0	0	12	0	0	0	0	0	0	0	0	0
d__Bacteria	p__Proteobacteria	c__Alphaproteobacteria	o__Rhodobacterales	f__Rhodobacteraceae	unknown	0	0	0	0	0	0	0	0	4	0	10	0	0	0	0	0	0	0	0	0
d__Bacteria	p__Proteobacteria	c__Alphaproteobacteria	o__Rhodobacterales	f__Rhodobacteraceae	unknown	0	0	0	0	0	0	15	0	0	0	0	0	0	0	0	0	0	0	0	0
d__Bacteria	p__Proteobacteria	c__Alphaproteobacteria	o__Rhodobacterales	f__Rhodobacteraceae	unknown	9	3	0	0	0	4	0	0	0	0	0	0	0	0	0	0	0	2	0	0
d__Bacteria	p__Proteobacteria	c__Alphaproteobacteria	o__Rhodobacterales	f__Rhodobacteraceae	unknown	0	0	0	0	0	0	0	0	0	0	0	22	0	0	0	0	0	0	0	0
d__Bacteria	p__Proteobacteria	c__Alphaproteobacteria	o__Rhodobacterales	f__Rhodobacteraceae	unknown	0	0	0	0	0	0	0	0	0	0	0	116	0	0	0	0	0	0	0	0
d__Bacteria	p__Proteobacteria	c__Alphaproteobacteria	o__Rhodobacterales	f__Rhodobacteraceae	unknown	0	0	0	0	0	0	0	60	122	37	207	0	0	0	0	0	0	0	0	0
d__Bacteria	p__Proteobacteria	c__Alphaproteobacteria	o__Rhodospirillales	f__Rhodospirillaceae	g__Novispirillum	0	0	0	0	0	6	0	0	0	0	0	0	0	0	0	0	0	0	0	0
d__Bacteria	p__Proteobacteria	c__Alphaproteobacteria	o__Rhodospirillales	f__uncultured	g__uncultured	0	0	0	0	0	0	0	0	0	0	0	0	0	0	0	0	0	0	0	5
d__Bacteria	p__Proteobacteria	c__Alphaproteobacteria	o__Rhodospirillales	f__uncultured	g__uncultured	0	0	0	0	0	0	0	0	0	0	0	0	0	0	0	0	0	0	4	4
d__Bacteria	p__Proteobacteria	c__Alphaproteobacteria	o__Rhodospirillales	f__uncultured	g__uncultured	0	0	0	0	0	0	0	0	0	0	0	0	0	0	0	0	0	0	9	3
d__Bacteria	p__Proteobacteria	c__Alphaproteobacteria	o__Rhodospirillales	f__uncultured	g__uncultured	0	0	0	0	0	0	0	0	0	0	0	0	0	0	0	0	0	0	92	21
d__Bacteria	p__Proteobacteria	c__Alphaproteobacteria	o__Rhodospirillales	unknown	unknown	0	0	0	0	0	0	0	0	1	0	0	0	0	0	0	0	0	0	0	0
d__Bacteria	p__Proteobacteria	c__Alphaproteobacteria	o__Rickettsiales	f__Anaplasmataceae	g__Wolbachia	4	3	692	355	111	1743	323	30	48	115	61	9	652	43	842	0	0	0	0	0
d__Bacteria	p__Proteobacteria	c__Alphaproteobacteria	o__Rickettsiales	f__Anaplasmataceae	g__Wolbachia	0	0	325	787	112	4100	274	25	40	156	895	3	598	39	4610	0	0	3	0	2
d__Bacteria	p__Proteobacteria	c__Alphaproteobacteria	o__Rickettsiales	f__Mitochondria	g__Mitochondria	0	0	0	2	0	0	0	0	0	0	0	0	0	0	0	0	0	0	0	0
d__Bacteria	p__Proteobacteria	c__Alphaproteobacteria	o__Rickettsiales	f__Mitochondria	g__Mitochondria	0	0	4	0	0	0	0	0	0	0	0	0	0	0	0	0	0	0	0	0
d__Bacteria	p__Proteobacteria	c__Alphaproteobacteria	o__Rickettsiales	f__Mitochondria	g__Mitochondria	0	0	0	0	0	0	0	0	0	0	7	0	0	0	0	0	0	0	0	0
d__Bacteria	p__Proteobacteria	c__Alphaproteobacteria	o__Rickettsiales	f__Mitochondria	g__Mitochondria	0	0	0	0	0	0	0	0	0	0	10	0	0	0	0	0	0	0	0	0
d__Bacteria	p__Proteobacteria	c__Alphaproteobacteria	o__Rickettsiales	f__Mitochondria	g__Mitochondria	0	0	0	0	0	0	0	0	0	0	0	0	0	0	18	0	0	4	0	0
d__Bacteria	p__Proteobacteria	c__Alphaproteobacteria	o__Rickettsiales	f__Rickettsiaceae	g__Candidatus_Megaira	0	0	0	0	0	0	0	0	0	0	0	0	0	0	36	0	0	0	0	0
d__Bacteria	p__Proteobacteria	c__Alphaproteobacteria	o__Rickettsiales	f__Rickettsiaceae	g__uncultured	0	0	0	0	0	0	0	0	0	0	3	0	0	0	0	0	0	0	0	0
d__Bacteria	p__Proteobacteria	c__Alphaproteobacteria	o__Rickettsiales	f__Rickettsiaceae	g__uncultured	0	0	0	0	0	0	0	0	0	6	0	0	0	0	0	0	0	0	0	0
d__Bacteria	p__Proteobacteria	c__Alphaproteobacteria	o__Rickettsiales	f__Rickettsiaceae	g__uncultured	0	0	0	0	0	0	0	0	0	6	0	0	0	0	3	0	0	0	0	0
d__Bacteria	p__Proteobacteria	c__Alphaproteobacteria	o__Rickettsiales	f__Rickettsiaceae	g__uncultured	0	0	0	0	0	0	0	2	6	0	7	0	0	0	0	0	0	0	0	0
d__Bacteria	p__Proteobacteria	c__Alphaproteobacteria	o__Rickettsiales	f__Rickettsiaceae	g__uncultured	0	0	0	0	0	0	0	0	0	0	4	11	0	5	366	0	0	0	0	0
d__Bacteria	p__Proteobacteria	c__Alphaproteobacteria	o__Rickettsiales	f__SM2D12	g__SM2D12	0	0	0	0	0	0	2	0	0	0	0	0	0	0	0	0	0	0	0	0
d__Bacteria	p__Proteobacteria	c__Alphaproteobacteria	o__Rickettsiales	f__SM2D12	g__SM2D12	0	0	0	0	0	0	0	0	0	0	0	0	3	0	0	0	0	0	0	0
d__Bacteria	p__Proteobacteria	c__Alphaproteobacteria	o__Rickettsiales	f__SM2D12	g__SM2D12	0	0	0	0	0	0	0	0	0	0	0	4	0	0	0	0	0	0	0	0
d__Bacteria	p__Proteobacteria	c__Alphaproteobacteria	o__Rickettsiales	f__SM2D12	g__SM2D12	0	0	0	0	0	0	5	0	0	0	0	0	0	0	0	0	0	0	0	0
d__Bacteria	p__Proteobacteria	c__Alphaproteobacteria	o__Sphingomonadales	f__Sphingomonadaceae	g__Altererythrobacter	0	0	0	0	0	0	0	0	0	0	0	0	0	0	0	0	0	0	1	0
d__Bacteria	p__Proteobacteria	c__Alphaproteobacteria	o__Sphingomonadales	f__Sphingomonadaceae	g__Altererythrobacter	0	0	0	0	0	0	4	0	0	0	0	0	0	0	0	0	0	0	0	0
d__Bacteria	p__Proteobacteria	c__Alphaproteobacteria	o__Sphingomonadales	f__Sphingomonadaceae	g__Altererythrobacter	0	0	0	0	0	0	0	0	0	0	0	0	5	0	0	0	0	0	0	0
d__Bacteria	p__Proteobacteria	c__Alphaproteobacteria	o__Sphingomonadales	f__Sphingomonadaceae	g__Altererythrobacter	0	0	0	0	0	0	6	0	0	0	0	0	0	0	0	0	0	0	0	0
d__Bacteria	p__Proteobacteria	c__Alphaproteobacteria	o__Sphingomonadales	f__Sphingomonadaceae	g__Altererythrobacter	0	0	0	0	0	0	0	0	7	0	0	0	0	0	0	0	0	0	0	0
d__Bacteria	p__Proteobacteria	c__Alphaproteobacteria	o__Sphingomonadales	f__Sphingomonadaceae	g__Altererythrobacter	0	0	0	0	0	0	8	0	0	0	0	0	0	0	0	0	0	0	0	0
d__Bacteria	p__Proteobacteria	c__Alphaproteobacteria	o__Sphingomonadales	f__Sphingomonadaceae	g__Altererythrobacter	0	0	0	0	0	0	9	0	0	0	0	0	0	0	0	0	0	0	0	0
d__Bacteria	p__Proteobacteria	c__Alphaproteobacteria	o__Sphingomonadales	f__Sphingomonadaceae	g__Altererythrobacter	0	0	0	0	0	0	12	0	0	0	0	0	0	0	0	0	0	0	0	0
d__Bacteria	p__Proteobacteria	c__Alphaproteobacteria	o__Sphingomonadales	f__Sphingomonadaceae	g__Altererythrobacter	0	0	0	0	0	0	16	0	0	0	0	0	0	0	0	0	0	0	0	0
d__Bacteria	p__Proteobacteria	c__Alphaproteobacteria	o__Sphingomonadales	f__Sphingomonadaceae	g__Altererythrobacter	0	0	0	0	0	0	21	0	0	0	0	0	0	0	0	0	0	0	0	0
d__Bacteria	p__Proteobacteria	c__Alphaproteobacteria	o__Sphingomonadales	f__Sphingomonadaceae	g__Altererythrobacter	0	0	0	0	0	0	26	0	0	0	0	0	0	0	0	0	0	0	0	0
d__Bacteria	p__Proteobacteria	c__Alphaproteobacteria	o__Sphingomonadales	f__Sphingomonadaceae	g__Altererythrobacter	0	0	0	0	0	0	67	0	0	0	0	0	0	0	0	0	0	0	0	0
d__Bacteria	p__Proteobacteria	c__Alphaproteobacteria	o__Sphingomonadales	f__Sphingomonadaceae	g__Altererythrobacter	0	0	0	0	0	0	41	0	0	0	18	0	0	0	10	0	0	0	0	0
d__Bacteria	p__Proteobacteria	c__Alphaproteobacteria	o__Sphingomonadales	f__Sphingomonadaceae	g__MN_122.2a	0	0	0	0	0	0	2	0	0	0	0	0	0	0	0	0	0	0	0	0
d__Bacteria	p__Proteobacteria	c__Alphaproteobacteria	o__Sphingomonadales	f__Sphingomonadaceae	g__Novosphingobium	0	0	0	0	0	0	0	0	0	0	0	0	0	0	0	0	0	0	1	0
d__Bacteria	p__Proteobacteria	c__Alphaproteobacteria	o__Sphingomonadales	f__Sphingomonadaceae	g__Novosphingobium	0	0	0	0	0	0	0	0	0	0	0	0	0	0	1	0	0	0	0	0
d__Bacteria	p__Proteobacteria	c__Alphaproteobacteria	o__Sphingomonadales	f__Sphingomonadaceae	g__Novosphingobium	0	0	0	0	0	0	3	0	0	0	0	0	0	0	0	0	0	0	0	0
d__Bacteria	p__Proteobacteria	c__Alphaproteobacteria	o__Sphingomonadales	f__Sphingomonadaceae	g__Novosphingobium	0	0	0	0	0	0	0	0	0	0	3	0	0	0	0	0	0	0	0	0
d__Bacteria	p__Proteobacteria	c__Alphaproteobacteria	o__Sphingomonadales	f__Sphingomonadaceae	g__Novosphingobium	0	0	0	0	0	0	4	0	0	0	0	0	0	0	0	0	0	0	0	0
d__Bacteria	p__Proteobacteria	c__Alphaproteobacteria	o__Sphingomonadales	f__Sphingomonadaceae	g__Novosphingobium	0	0	0	0	0	0	0	0	0	0	4	0	0	0	0	0	0	0	0	0
d__Bacteria	p__Proteobacteria	c__Alphaproteobacteria	o__Sphingomonadales	f__Sphingomonadaceae	g__Novosphingobium	0	0	0	0	0	0	0	0	0	0	4	0	0	0	0	0	0	0	0	0
d__Bacteria	p__Proteobacteria	c__Alphaproteobacteria	o__Sphingomonadales	f__Sphingomonadaceae	g__Novosphingobium	0	0	0	0	0	0	6	0	0	0	0	0	0	0	0	0	0	0	0	0
d__Bacteria	p__Proteobacteria	c__Alphaproteobacteria	o__Sphingomonadales	f__Sphingomonadaceae	g__Novosphingobium	0	0	0	0	0	0	0	0	0	0	0	0	0	0	6	0	0	0	0	0
d__Bacteria	p__Proteobacteria	c__Alphaproteobacteria	o__Sphingomonadales	f__Sphingomonadaceae	g__Novosphingobium	0	0	0	0	0	0	0	0	0	0	0	0	0	0	7	0	0	0	0	0
d__Bacteria	p__Proteobacteria	c__Alphaproteobacteria	o__Sphingomonadales	f__Sphingomonadaceae	g__Novosphingobium	0	0	0	0	0	0	13	0	0	0	0	0	0	0	0	0	0	0	0	0
d__Bacteria	p__Proteobacteria	c__Alphaproteobacteria	o__Sphingomonadales	f__Sphingomonadaceae	g__Novosphingobium	0	0	0	0	0	0	14	0	0	0	0	0	0	0	0	0	0	0	0	0
d__Bacteria	p__Proteobacteria	c__Alphaproteobacteria	o__Sphingomonadales	f__Sphingomonadaceae	g__Novosphingobium	0	0	0	0	0	0	15	0	0	0	0	0	0	0	0	0	0	0	0	0
d__Bacteria	p__Proteobacteria	c__Alphaproteobacteria	o__Sphingomonadales	f__Sphingomonadaceae	g__Novosphingobium	0	0	0	0	0	0	16	0	0	0	0	0	0	0	0	0	0	0	0	0
d__Bacteria	p__Proteobacteria	c__Alphaproteobacteria	o__Sphingomonadales	f__Sphingomonadaceae	g__Novosphingobium	0	0	0	0	0	18	0	0	0	0	0	0	0	0	0	0	0	0	0	0
d__Bacteria	p__Proteobacteria	c__Alphaproteobacteria	o__Sphingomonadales	f__Sphingomonadaceae	g__Novosphingobium	0	0	0	0	0	0	19	0	0	0	0	0	0	0	0	0	0	0	0	0
d__Bacteria	p__Proteobacteria	c__Alphaproteobacteria	o__Sphingomonadales	f__Sphingomonadaceae	g__Novosphingobium	0	0	0	0	0	0	0	0	0	0	0	0	0	0	20	0	0	0	0	0
d__Bacteria	p__Proteobacteria	c__Alphaproteobacteria	o__Sphingomonadales	f__Sphingomonadaceae	g__Novosphingobium	0	0	0	0	0	0	0	0	0	0	0	3	0	0	23	0	0	0	0	0
d__Bacteria	p__Proteobacteria	c__Alphaproteobacteria	o__Sphingomonadales	f__Sphingomonadaceae	g__Novosphingobium	0	0	0	0	0	0	26	0	0	0	0	0	0	0	0	0	0	0	0	0
d__Bacteria	p__Proteobacteria	c__Alphaproteobacteria	o__Sphingomonadales	f__Sphingomonadaceae	g__Novosphingobium	0	0	0	0	0	0	13	0	6	0	0	0	0	0	8	0	0	0	0	0
d__Bacteria	p__Proteobacteria	c__Alphaproteobacteria	o__Sphingomonadales	f__Sphingomonadaceae	g__Novosphingobium	0	0	0	0	0	0	30	0	0	0	0	0	0	0	0	0	0	0	0	0
d__Bacteria	p__Proteobacteria	c__Alphaproteobacteria	o__Sphingomonadales	f__Sphingomonadaceae	g__Novosphingobium	0	0	0	0	0	0	38	0	0	0	0	0	0	0	0	0	0	0	0	0
d__Bacteria	p__Proteobacteria	c__Alphaproteobacteria	o__Sphingomonadales	f__Sphingomonadaceae	g__Novosphingobium	17	23	0	0	0	0	0	0	0	0	0	0	0	0	0	0	0	0	0	11
d__Bacteria	p__Proteobacteria	c__Alphaproteobacteria	o__Sphingomonadales	f__Sphingomonadaceae	g__Novosphingobium	0	0	0	0	0	0	0	6	17	0	35	0	0	0	26	0	0	0	0	0
d__Bacteria	p__Proteobacteria	c__Alphaproteobacteria	o__Sphingomonadales	f__Sphingomonadaceae	g__Novosphingobium	0	0	0	0	0	0	0	4	0	0	38	14	0	0	28	0	0	0	0	0
d__Bacteria	p__Proteobacteria	c__Alphaproteobacteria	o__Sphingomonadales	f__Sphingomonadaceae	g__Novosphingobium	0	0	0	0	0	0	91	0	0	0	0	0	0	0	0	0	0	0	0	0
d__Bacteria	p__Proteobacteria	c__Alphaproteobacteria	o__Sphingomonadales	f__Sphingomonadaceae	g__Novosphingobium	0	0	0	0	0	0	0	6	29	30	0	0	0	0	30	0	0	0	0	0
d__Bacteria	p__Proteobacteria	c__Alphaproteobacteria	o__Sphingomonadales	f__Sphingomonadaceae	g__Novosphingobium	0	0	0	0	0	0	0	0	0	0	0	0	0	0	110	0	0	0	0	0
d__Bacteria	p__Proteobacteria	c__Alphaproteobacteria	o__Sphingomonadales	f__Sphingomonadaceae	g__Novosphingobium	0	0	0	0	0	0	113	0	2	0	3	0	0	0	0	0	0	0	0	0
d__Bacteria	p__Proteobacteria	c__Alphaproteobacteria	o__Sphingomonadales	f__Sphingomonadaceae	g__Novosphingobium	0	15	0	0	0	0	0	0	0	0	0	0	0	0	0	0	0	7	94	11
d__Bacteria	p__Proteobacteria	c__Alphaproteobacteria	o__Sphingomonadales	f__Sphingomonadaceae	g__Novosphingobium	0	0	0	0	0	0	0	58	95	0	29	0	0	0	0	0	0	0	0	0
d__Bacteria	p__Proteobacteria	c__Alphaproteobacteria	o__Sphingomonadales	f__Sphingomonadaceae	g__Novosphingobium	0	0	0	0	0	0	0	31	52	16	99	0	15	0	0	0	0	0	0	0
d__Bacteria	p__Proteobacteria	c__Alphaproteobacteria	o__Sphingomonadales	f__Sphingomonadaceae	g__Novosphingobium	43	27	0	4	2	60	0	0	0	0	0	0	0	0	0	3	38	97	5	26
d__Bacteria	p__Proteobacteria	c__Alphaproteobacteria	o__Sphingomonadales	f__Sphingomonadaceae	g__Novosphingobium	0	0	0	0	0	0	358	0	0	0	0	0	0	0	0	0	0	0	0	0
d__Bacteria	p__Proteobacteria	c__Alphaproteobacteria	o__Sphingomonadales	f__Sphingomonadaceae	g__Novosphingobium	0	0	0	0	0	0	38	27	69	6	168	0	0	0	189	0	0	0	0	0
d__Bacteria	p__Proteobacteria	c__Alphaproteobacteria	o__Sphingomonadales	f__Sphingomonadaceae	g__Novosphingobium	0	0	0	0	0	0	37	62	129	30	367	0	0	0	56	0	0	0	0	0
d__Bacteria	p__Proteobacteria	c__Alphaproteobacteria	o__Sphingomonadales	f__Sphingomonadaceae	g__Novosphingobium	0	0	0	0	0	0	0	245	286	35	600	0	0	0	0	0	0	0	0	0
d__Bacteria	p__Proteobacteria	c__Alphaproteobacteria	o__Sphingomonadales	f__Sphingomonadaceae	g__Sandaracinobacter	0	0	0	0	0	0	5	0	0	0	0	0	0	0	0	0	0	0	0	0
d__Bacteria	p__Proteobacteria	c__Alphaproteobacteria	o__Sphingomonadales	f__Sphingomonadaceae	g__Sandaracinobacter	0	0	0	0	0	0	0	0	0	0	0	60	0	0	0	0	0	0	0	0
d__Bacteria	p__Proteobacteria	c__Alphaproteobacteria	o__Sphingomonadales	f__Sphingomonadaceae	g__Sphingoaurantiacus	0	0	0	0	0	0	6	0	0	0	0	0	0	0	0	0	0	0	0	0
d__Bacteria	p__Proteobacteria	c__Alphaproteobacteria	o__Sphingomonadales	f__Sphingomonadaceae	g__Sphingobium	0	0	0	0	0	0	2	0	0	0	0	0	0	0	0	0	0	0	0	0
d__Bacteria	p__Proteobacteria	c__Alphaproteobacteria	o__Sphingomonadales	f__Sphingomonadaceae	g__Sphingobium	0	0	0	0	0	0	3	0	0	0	0	0	0	0	0	0	0	0	0	0
d__Bacteria	p__Proteobacteria	c__Alphaproteobacteria	o__Sphingomonadales	f__Sphingomonadaceae	g__Sphingobium	0	0	0	0	0	0	0	3	0	0	0	0	0	0	0	0	0	0	0	0
d__Bacteria	p__Proteobacteria	c__Alphaproteobacteria	o__Sphingomonadales	f__Sphingomonadaceae	g__Sphingobium	0	0	0	0	0	0	0	0	3	0	0	0	0	0	0	0	0	0	0	0
d__Bacteria	p__Proteobacteria	c__Alphaproteobacteria	o__Sphingomonadales	f__Sphingomonadaceae	g__Sphingobium	0	0	0	0	0	0	4	0	0	0	0	0	0	0	0	0	0	0	0	0
d__Bacteria	p__Proteobacteria	c__Alphaproteobacteria	o__Sphingomonadales	f__Sphingomonadaceae	g__Sphingobium	0	0	0	0	0	0	7	0	0	0	0	0	0	0	0	0	0	0	0	0
d__Bacteria	p__Proteobacteria	c__Alphaproteobacteria	o__Sphingomonadales	f__Sphingomonadaceae	g__Sphingobium	0	0	0	0	0	0	8	0	0	0	0	0	0	0	0	0	0	0	0	0
d__Bacteria	p__Proteobacteria	c__Alphaproteobacteria	o__Sphingomonadales	f__Sphingomonadaceae	g__Sphingobium	0	0	0	0	0	0	0	0	0	0	15	0	0	0	0	0	0	0	0	0
d__Bacteria	p__Proteobacteria	c__Alphaproteobacteria	o__Sphingomonadales	f__Sphingomonadaceae	g__Sphingobium	0	0	0	0	0	0	16	0	0	0	0	0	0	0	0	0	0	0	0	0
d__Bacteria	p__Proteobacteria	c__Alphaproteobacteria	o__Sphingomonadales	f__Sphingomonadaceae	g__Sphingobium	0	0	0	0	0	0	20	0	0	0	0	0	0	0	0	0	0	0	0	0
d__Bacteria	p__Proteobacteria	c__Alphaproteobacteria	o__Sphingomonadales	f__Sphingomonadaceae	g__Sphingobium	0	0	0	0	0	0	25	0	0	0	0	0	0	0	0	0	0	0	0	0
d__Bacteria	p__Proteobacteria	c__Alphaproteobacteria	o__Sphingomonadales	f__Sphingomonadaceae	g__Sphingobium	0	0	0	0	0	0	28	0	0	0	0	0	0	0	0	0	0	0	0	0
d__Bacteria	p__Proteobacteria	c__Alphaproteobacteria	o__Sphingomonadales	f__Sphingomonadaceae	g__Sphingobium	0	0	0	0	0	0	32	0	0	0	0	0	0	0	0	0	0	0	0	0
d__Bacteria	p__Proteobacteria	c__Alphaproteobacteria	o__Sphingomonadales	f__Sphingomonadaceae	g__Sphingobium	0	0	0	0	0	0	46	0	0	2	0	0	0	0	0	0	0	0	0	0
d__Bacteria	p__Proteobacteria	c__Alphaproteobacteria	o__Sphingomonadales	f__Sphingomonadaceae	g__Sphingobium	0	0	0	0	0	0	74	0	0	0	0	0	0	0	0	11	4	0	0	0
d__Bacteria	p__Proteobacteria	c__Alphaproteobacteria	o__Sphingomonadales	f__Sphingomonadaceae	g__Sphingobium	0	0	0	0	0	0	108	0	0	0	0	0	0	0	0	0	0	0	0	0
d__Bacteria	p__Proteobacteria	c__Alphaproteobacteria	o__Sphingomonadales	f__Sphingomonadaceae	g__Sphingobium	52	69	13	1	0	12	97	4	0	0	0	0	0	0	0	5	0	4	143	26
d__Bacteria	p__Proteobacteria	c__Alphaproteobacteria	o__Sphingomonadales	f__Sphingomonadaceae	g__Sphingomonas	0	0	0	0	0	0	1	0	0	0	0	0	0	0	0	0	0	0	0	0
d__Bacteria	p__Proteobacteria	c__Alphaproteobacteria	o__Sphingomonadales	f__Sphingomonadaceae	g__Sphingomonas	0	0	0	0	0	0	3	0	0	0	0	0	0	0	0	0	0	0	0	0
d__Bacteria	p__Proteobacteria	c__Alphaproteobacteria	o__Sphingomonadales	f__Sphingomonadaceae	g__Sphingomonas	0	0	0	0	0	0	4	0	0	0	0	0	0	0	0	0	0	0	0	0
d__Bacteria	p__Proteobacteria	c__Alphaproteobacteria	o__Sphingomonadales	f__Sphingomonadaceae	g__Sphingomonas	0	0	0	0	0	0	0	0	0	0	0	5	0	0	0	0	0	0	0	0
d__Bacteria	p__Proteobacteria	c__Alphaproteobacteria	o__Sphingomonadales	f__Sphingomonadaceae	g__Sphingomonas	0	0	0	0	0	0	5	0	0	0	0	0	0	0	0	0	0	0	0	0
d__Bacteria	p__Proteobacteria	c__Alphaproteobacteria	o__Sphingomonadales	f__Sphingomonadaceae	g__Sphingomonas	0	0	0	0	0	0	6	0	0	0	0	0	0	0	0	0	0	0	0	0
d__Bacteria	p__Proteobacteria	c__Alphaproteobacteria	o__Sphingomonadales	f__Sphingomonadaceae	g__Sphingomonas	0	0	0	0	0	0	0	0	0	6	0	0	0	0	0	0	0	0	0	0
d__Bacteria	p__Proteobacteria	c__Alphaproteobacteria	o__Sphingomonadales	f__Sphingomonadaceae	g__Sphingomonas	0	0	0	0	0	0	7	0	0	0	0	0	0	0	0	0	0	0	0	0
d__Bacteria	p__Proteobacteria	c__Alphaproteobacteria	o__Sphingomonadales	f__Sphingomonadaceae	g__Sphingomonas	0	0	0	0	0	0	0	0	0	0	0	0	0	0	7	0	0	0	0	0
d__Bacteria	p__Proteobacteria	c__Alphaproteobacteria	o__Sphingomonadales	f__Sphingomonadaceae	g__Sphingomonas	0	0	0	0	0	0	0	0	0	0	0	0	7	0	0	0	0	0	0	0
d__Bacteria	p__Proteobacteria	c__Alphaproteobacteria	o__Sphingomonadales	f__Sphingomonadaceae	g__Sphingomonas	0	0	0	0	0	0	7	0	0	0	0	0	0	0	0	0	0	0	0	0
d__Bacteria	p__Proteobacteria	c__Alphaproteobacteria	o__Sphingomonadales	f__Sphingomonadaceae	g__Sphingomonas	0	0	0	0	0	0	8	0	0	0	0	0	0	0	0	0	0	0	0	0
d__Bacteria	p__Proteobacteria	c__Alphaproteobacteria	o__Sphingomonadales	f__Sphingomonadaceae	g__Sphingomonas	0	0	0	0	0	0	9	0	0	0	0	0	0	0	0	0	0	0	0	0
d__Bacteria	p__Proteobacteria	c__Alphaproteobacteria	o__Sphingomonadales	f__Sphingomonadaceae	g__Sphingomonas	0	0	0	0	0	0	0	0	0	0	0	0	10	0	0	0	0	0	0	0
d__Bacteria	p__Proteobacteria	c__Alphaproteobacteria	o__Sphingomonadales	f__Sphingomonadaceae	g__Sphingomonas	0	0	0	0	0	0	11	0	0	0	0	0	0	0	0	0	0	0	0	0
d__Bacteria	p__Proteobacteria	c__Alphaproteobacteria	o__Sphingomonadales	f__Sphingomonadaceae	g__Sphingomonas	0	0	0	12	0	0	0	0	0	0	0	0	0	0	0	0	0	0	0	0
d__Bacteria	p__Proteobacteria	c__Alphaproteobacteria	o__Sphingomonadales	f__Sphingomonadaceae	g__Sphingomonas	0	0	0	0	0	0	12	0	0	0	0	0	0	0	0	0	0	0	0	0
d__Bacteria	p__Proteobacteria	c__Alphaproteobacteria	o__Sphingomonadales	f__Sphingomonadaceae	g__Sphingomonas	0	0	0	0	0	0	0	0	0	0	0	0	12	0	0	0	0	0	0	0
d__Bacteria	p__Proteobacteria	c__Alphaproteobacteria	o__Sphingomonadales	f__Sphingomonadaceae	g__Sphingomonas	0	0	0	0	0	0	0	0	0	0	0	0	13	0	0	0	0	0	0	0
d__Bacteria	p__Proteobacteria	c__Alphaproteobacteria	o__Sphingomonadales	f__Sphingomonadaceae	g__Sphingomonas	0	0	0	0	0	0	14	0	0	0	0	1	0	0	0	0	0	0	0	0
d__Bacteria	p__Proteobacteria	c__Alphaproteobacteria	o__Sphingomonadales	f__Sphingomonadaceae	g__Sphingomonas	0	0	0	0	0	0	16	0	0	0	0	0	0	0	0	0	0	0	0	0
d__Bacteria	p__Proteobacteria	c__Alphaproteobacteria	o__Sphingomonadales	f__Sphingomonadaceae	g__Sphingomonas	0	0	0	0	0	0	22	0	0	0	0	0	0	0	0	0	0	0	0	0
d__Bacteria	p__Proteobacteria	c__Alphaproteobacteria	o__Sphingomonadales	f__Sphingomonadaceae	g__Sphingomonas	0	0	0	0	0	0	22	0	0	0	0	0	0	0	0	0	0	0	0	0
d__Bacteria	p__Proteobacteria	c__Alphaproteobacteria	o__Sphingomonadales	f__Sphingomonadaceae	g__Sphingomonas	0	0	0	0	0	0	24	0	0	0	0	0	0	0	0	0	0	0	0	0
d__Bacteria	p__Proteobacteria	c__Alphaproteobacteria	o__Sphingomonadales	f__Sphingomonadaceae	g__Sphingomonas	0	0	0	0	0	0	0	0	0	0	0	0	25	0	0	0	0	0	0	0
d__Bacteria	p__Proteobacteria	c__Alphaproteobacteria	o__Sphingomonadales	f__Sphingomonadaceae	g__Sphingomonas	0	0	16	0	0	0	0	0	0	0	13	0	0	0	0	0	0	0	0	0
d__Bacteria	p__Proteobacteria	c__Alphaproteobacteria	o__Sphingomonadales	f__Sphingomonadaceae	g__Sphingomonas	0	2	1	0	0	0	39	0	0	0	0	0	0	0	0	0	0	0	1	0
d__Bacteria	p__Proteobacteria	c__Alphaproteobacteria	o__Sphingomonadales	f__Sphingomonadaceae	g__Sphingomonas	33	11	12	0	0	0	0	0	0	0	0	0	0	0	0	0	0	0	0	0
d__Bacteria	p__Proteobacteria	c__Alphaproteobacteria	o__Sphingomonadales	f__Sphingomonadaceae	g__Sphingomonas	0	0	0	0	0	0	56	0	0	0	0	0	0	0	0	0	0	0	0	0
d__Bacteria	p__Proteobacteria	c__Alphaproteobacteria	o__Sphingomonadales	f__Sphingomonadaceae	g__Sphingomonas	0	0	0	0	0	0	0	8	24	12	14	0	0	0	0	0	0	0	0	0
d__Bacteria	p__Proteobacteria	c__Alphaproteobacteria	o__Sphingomonadales	f__Sphingomonadaceae	g__Sphingopyxis	0	0	0	0	0	0	14	0	0	0	0	0	0	0	0	0	0	0	0	0
d__Bacteria	p__Proteobacteria	c__Alphaproteobacteria	o__Sphingomonadales	f__Sphingomonadaceae	g__Sphingopyxis	0	0	0	0	0	0	32	0	0	0	0	0	0	0	0	0	0	0	0	0
d__Bacteria	p__Proteobacteria	c__Alphaproteobacteria	o__Sphingomonadales	f__Sphingomonadaceae	g__Sphingopyxis	0	0	0	0	0	0	37	0	0	0	0	0	0	0	0	0	0	0	0	0
d__Bacteria	p__Proteobacteria	c__Alphaproteobacteria	o__Sphingomonadales	f__Sphingomonadaceae	g__Sphingopyxis	0	0	0	0	0	0	41	0	0	0	0	0	0	0	0	0	0	0	0	0
d__Bacteria	p__Proteobacteria	c__Alphaproteobacteria	o__Sphingomonadales	f__Sphingomonadaceae	g__Sphingopyxis	43	27	0	0	0	0	0	0	0	0	0	0	0	0	0	0	0	0	0	4
d__Bacteria	p__Proteobacteria	c__Alphaproteobacteria	o__Sphingomonadales	f__Sphingomonadaceae	g__Sphingorhabdus	0	0	0	0	0	0	13	0	0	0	0	0	0	0	0	0	0	0	0	0
d__Bacteria	p__Proteobacteria	c__Alphaproteobacteria	o__Sphingomonadales	f__Sphingomonadaceae	g__Sphingorhabdus	0	0	0	0	0	0	0	0	0	0	0	39	0	0	0	0	0	0	0	0
d__Bacteria	p__Proteobacteria	c__Alphaproteobacteria	o__Sphingomonadales	f__Sphingomonadaceae	g__Sphingosinicella	0	0	0	0	0	0	3	0	0	0	0	0	0	0	0	0	0	0	0	0
d__Bacteria	p__Proteobacteria	c__Alphaproteobacteria	o__Sphingomonadales	f__Sphingomonadaceae	g__uncultured	0	0	0	0	0	0	0	1	2	0	0	0	0	0	0	0	0	0	0	0
d__Bacteria	p__Proteobacteria	c__Alphaproteobacteria	o__Sphingomonadales	f__Sphingomonadaceae	g__uncultured	0	0	0	0	0	0	0	17	16	26	10	3	0	0	0	0	0	0	0	0
d__Bacteria	p__Proteobacteria	c__Alphaproteobacteria	o__Sphingomonadales	f__Sphingomonadaceae	g__uncultured	0	0	0	0	0	0	4	11	46	4	15	0	0	0	0	0	0	0	0	0
d__Bacteria	p__Proteobacteria	c__Alphaproteobacteria	o__Sphingomonadales	f__Sphingomonadaceae	g__uncultured	0	0	0	0	0	0	0	11	2	5	51	0	0	0	35	0	0	0	0	0
d__Bacteria	p__Proteobacteria	c__Alphaproteobacteria	o__Sphingomonadales	f__Sphingomonadaceae	unknown	0	0	0	0	0	0	0	0	0	0	0	0	0	0	2	0	0	0	0	0
d__Bacteria	p__Proteobacteria	c__Alphaproteobacteria	o__Sphingomonadales	f__Sphingomonadaceae	unknown	0	0	0	0	0	0	3	0	0	0	0	0	0	0	0	0	0	0	0	0
d__Bacteria	p__Proteobacteria	c__Alphaproteobacteria	o__Sphingomonadales	f__Sphingomonadaceae	unknown	0	0	0	0	0	0	0	0	0	0	0	3	0	0	0	0	0	0	0	0
d__Bacteria	p__Proteobacteria	c__Alphaproteobacteria	o__Sphingomonadales	f__Sphingomonadaceae	unknown	0	0	0	0	0	0	4	0	0	0	0	0	0	0	0	0	0	0	0	0
d__Bacteria	p__Proteobacteria	c__Alphaproteobacteria	o__Sphingomonadales	f__Sphingomonadaceae	unknown	0	0	0	0	0	0	0	4	0	0	0	0	0	0	0	0	0	0	0	0
d__Bacteria	p__Proteobacteria	c__Alphaproteobacteria	o__Sphingomonadales	f__Sphingomonadaceae	unknown	0	0	0	0	0	0	5	0	0	0	0	0	0	0	0	0	0	0	0	0
d__Bacteria	p__Proteobacteria	c__Alphaproteobacteria	o__Sphingomonadales	f__Sphingomonadaceae	unknown	0	0	0	0	0	0	0	0	0	0	0	5	0	0	0	0	0	0	0	0
d__Bacteria	p__Proteobacteria	c__Alphaproteobacteria	o__Sphingomonadales	f__Sphingomonadaceae	unknown	0	0	0	0	0	0	0	0	0	0	0	6	0	0	0	0	0	0	0	0
d__Bacteria	p__Proteobacteria	c__Alphaproteobacteria	o__Sphingomonadales	f__Sphingomonadaceae	unknown	0	0	0	0	0	0	0	0	0	0	0	0	7	0	0	0	0	0	0	0
d__Bacteria	p__Proteobacteria	c__Alphaproteobacteria	o__Sphingomonadales	f__Sphingomonadaceae	unknown	0	0	0	0	0	0	9	0	0	0	0	0	0	0	0	0	0	0	0	0
d__Bacteria	p__Proteobacteria	c__Alphaproteobacteria	o__Sphingomonadales	f__Sphingomonadaceae	unknown	0	0	0	0	0	0	9	0	0	0	0	0	0	0	0	0	0	0	0	0
d__Bacteria	p__Proteobacteria	c__Alphaproteobacteria	o__Sphingomonadales	f__Sphingomonadaceae	unknown	0	0	0	0	0	0	9	0	0	0	0	0	0	0	0	0	0	0	0	0
d__Bacteria	p__Proteobacteria	c__Alphaproteobacteria	o__Sphingomonadales	f__Sphingomonadaceae	unknown	0	0	0	0	0	0	0	0	0	0	9	0	0	0	0	0	0	0	0	0
d__Bacteria	p__Proteobacteria	c__Alphaproteobacteria	o__Sphingomonadales	f__Sphingomonadaceae	unknown	0	0	0	0	0	0	10	0	0	0	0	0	0	0	0	0	0	0	0	0
d__Bacteria	p__Proteobacteria	c__Alphaproteobacteria	o__Sphingomonadales	f__Sphingomonadaceae	unknown	0	0	0	0	0	0	0	0	0	0	0	10	0	0	0	0	0	0	0	0
d__Bacteria	p__Proteobacteria	c__Alphaproteobacteria	o__Sphingomonadales	f__Sphingomonadaceae	unknown	0	0	0	0	0	0	14	0	0	0	0	0	0	0	0	0	0	0	0	0
d__Bacteria	p__Proteobacteria	c__Alphaproteobacteria	o__Sphingomonadales	f__Sphingomonadaceae	unknown	0	0	0	0	0	0	0	2	6	0	8	0	0	0	0	0	0	0	0	0
d__Bacteria	p__Proteobacteria	c__Alphaproteobacteria	o__Sphingomonadales	f__Sphingomonadaceae	unknown	0	0	0	0	0	0	16	0	0	0	0	0	0	0	0	0	0	0	0	0
d__Bacteria	p__Proteobacteria	c__Alphaproteobacteria	o__Sphingomonadales	f__Sphingomonadaceae	unknown	0	0	0	0	0	0	16	0	0	0	0	0	0	0	0	0	0	0	0	0
d__Bacteria	p__Proteobacteria	c__Alphaproteobacteria	o__Sphingomonadales	f__Sphingomonadaceae	unknown	0	0	0	0	0	0	17	0	0	0	0	0	0	0	0	0	0	0	0	0
d__Bacteria	p__Proteobacteria	c__Alphaproteobacteria	o__Sphingomonadales	f__Sphingomonadaceae	unknown	0	0	0	0	0	0	18	0	0	0	0	0	0	0	0	0	0	0	0	0
d__Bacteria	p__Proteobacteria	c__Alphaproteobacteria	o__Sphingomonadales	f__Sphingomonadaceae	unknown	0	0	0	0	0	0	19	0	0	0	0	0	0	0	0	0	0	0	0	0
d__Bacteria	p__Proteobacteria	c__Alphaproteobacteria	o__Sphingomonadales	f__Sphingomonadaceae	unknown	0	0	0	0	0	0	0	0	0	0	0	0	0	0	20	0	0	0	0	0
d__Bacteria	p__Proteobacteria	c__Alphaproteobacteria	o__Sphingomonadales	f__Sphingomonadaceae	unknown	0	0	0	0	0	0	25	0	0	0	0	0	0	0	0	0	0	0	0	0
d__Bacteria	p__Proteobacteria	c__Alphaproteobacteria	o__Sphingomonadales	f__Sphingomonadaceae	unknown	0	0	0	0	0	0	27	0	0	0	0	0	0	0	0	0	0	0	0	0
d__Bacteria	p__Proteobacteria	c__Alphaproteobacteria	o__Sphingomonadales	f__Sphingomonadaceae	unknown	0	0	0	0	0	0	0	16	48	7	26	0	0	0	0	0	0	0	0	0
d__Bacteria	p__Proteobacteria	c__Alphaproteobacteria	o__Sphingomonadales	f__Sphingomonadaceae	unknown	0	0	0	0	0	0	179	0	0	0	0	0	0	0	0	0	0	0	0	0
d__Bacteria	p__Proteobacteria	c__Alphaproteobacteria	o__Tistrellales	f__Geminicoccaceae	g__Candidatus_Alysiosphaera	0	0	0	0	0	0	0	0	0	0	0	2	0	0	0	0	0	0	0	0
d__Bacteria	p__Proteobacteria	c__Alphaproteobacteria	o__Tistrellales	f__Geminicoccaceae	g__Candidatus_Alysiosphaera	0	0	0	0	0	0	13	0	0	0	0	0	0	0	0	0	0	0	0	0
d__Bacteria	p__Proteobacteria	c__Alphaproteobacteria	o__uncultured	f__uncultured	g__uncultured	0	0	0	0	0	0	5	0	0	0	0	0	0	0	0	0	0	0	0	0
d__Bacteria	p__Proteobacteria	c__Alphaproteobacteria	unknown	unknown	unknown	0	0	0	0	0	0	0	15	13	0	0	0	0	0	0	0	0	0	0	0
d__Bacteria	p__Proteobacteria	c__Gammaproteobacteria	o__Aeromonadales	f__Aeromonadaceae	g__Aeromonas	0	0	0	0	0	0	0	0	0	0	0	0	0	0	0	0	0	1	0	0
d__Bacteria	p__Proteobacteria	c__Gammaproteobacteria	o__Aeromonadales	f__Aeromonadaceae	g__Aeromonas	0	0	0	0	0	0	0	0	0	0	0	0	0	0	0	0	0	3	0	0
d__Bacteria	p__Proteobacteria	c__Gammaproteobacteria	o__Aeromonadales	f__Aeromonadaceae	g__Aeromonas	0	0	0	0	0	0	0	0	0	0	0	6	0	0	0	0	0	0	0	0
d__Bacteria	p__Proteobacteria	c__Gammaproteobacteria	o__Aeromonadales	f__Aeromonadaceae	g__Aeromonas	0	0	0	0	0	8	2	0	0	0	0	0	0	0	0	0	0	0	0	0
d__Bacteria	p__Proteobacteria	c__Gammaproteobacteria	o__Aeromonadales	f__Aeromonadaceae	g__Aeromonas	0	0	0	10	0	0	0	0	0	0	0	0	0	0	0	0	0	0	0	0
d__Bacteria	p__Proteobacteria	c__Gammaproteobacteria	o__Aeromonadales	f__Aeromonadaceae	g__Aeromonas	0	0	0	0	0	10	0	0	0	0	0	0	0	0	0	7	0	0	0	0
d__Bacteria	p__Proteobacteria	c__Gammaproteobacteria	o__Aeromonadales	f__Aeromonadaceae	g__Aeromonas	0	0	17	0	0	0	0	0	0	0	0	0	0	0	0	0	0	0	0	0
d__Bacteria	p__Proteobacteria	c__Gammaproteobacteria	o__Aeromonadales	f__Aeromonadaceae	g__Aeromonas	0	0	0	0	0	0	0	0	0	0	0	0	0	0	0	5	9	8	0	0
d__Bacteria	p__Proteobacteria	c__Gammaproteobacteria	o__Aeromonadales	f__Aeromonadaceae	g__Aeromonas	0	0	0	5	0	0	0	0	0	0	0	0	0	0	0	10	12	0	0	0
d__Bacteria	p__Proteobacteria	c__Gammaproteobacteria	o__Aeromonadales	f__Aeromonadaceae	g__Aeromonas	0	0	0	0	0	0	14	0	0	0	0	0	0	0	0	18	0	1	0	0
d__Bacteria	p__Proteobacteria	c__Gammaproteobacteria	o__Aeromonadales	f__Aeromonadaceae	g__Aeromonas	0	0	0	49	0	0	0	0	0	0	0	0	0	0	0	4	0	0	0	0
d__Bacteria	p__Proteobacteria	c__Gammaproteobacteria	o__Aeromonadales	f__Aeromonadaceae	g__Aeromonas	0	0	0	0	0	5	50	0	0	0	0	0	0	0	0	0	0	4	0	0
d__Bacteria	p__Proteobacteria	c__Gammaproteobacteria	o__Aeromonadales	f__Aeromonadaceae	g__Aeromonas	0	0	0	0	0	0	0	0	0	0	0	0	0	0	0	25	22	29	0	0
d__Bacteria	p__Proteobacteria	c__Gammaproteobacteria	o__Aeromonadales	f__Aeromonadaceae	g__Aeromonas	0	0	0	0	0	0	0	0	0	0	0	0	0	0	0	36	44	16	0	0
d__Bacteria	p__Proteobacteria	c__Gammaproteobacteria	o__Aeromonadales	f__Aeromonadaceae	g__Aeromonas	13	6	54	36	0	0	0	0	0	0	0	0	0	0	0	0	0	0	0	0
d__Bacteria	p__Proteobacteria	c__Gammaproteobacteria	o__Aeromonadales	f__Aeromonadaceae	g__Aeromonas	0	0	0	0	0	28	0	0	0	0	0	0	0	0	0	0	47	42	2	0
d__Bacteria	p__Proteobacteria	c__Gammaproteobacteria	o__Aeromonadales	f__Aeromonadaceae	g__Aeromonas	0	0	0	0	119	24	0	0	0	0	0	0	0	0	0	0	0	0	0	0
d__Bacteria	p__Proteobacteria	c__Gammaproteobacteria	o__Aeromonadales	f__Aeromonadaceae	g__Aeromonas	0	0	0	12	10	11	93	0	0	0	0	0	0	0	0	12	0	13	6	10
d__Bacteria	p__Proteobacteria	c__Gammaproteobacteria	o__Aeromonadales	f__Aeromonadaceae	g__Aeromonas	101	66	0	10	663	165	0	0	9	0	0	10	0	0	0	0	0	0	0	6
d__Bacteria	p__Proteobacteria	c__Gammaproteobacteria	o__Aeromonadales	f__Aeromonadaceae	g__Tolumonas	0	0	0	0	0	0	0	0	0	0	1	0	0	0	0	0	0	0	0	0
d__Bacteria	p__Proteobacteria	c__Gammaproteobacteria	o__Aeromonadales	f__Aeromonadaceae	g__Tolumonas	0	0	0	0	0	0	0	0	0	5	0	0	0	0	0	0	0	0	0	0
d__Bacteria	p__Proteobacteria	c__Gammaproteobacteria	o__Aeromonadales	unknown	unknown	0	0	0	0	0	0	0	0	0	0	0	0	0	0	0	1	0	0	0	0
d__Bacteria	p__Proteobacteria	c__Gammaproteobacteria	o__Aeromonadales	unknown	unknown	0	0	0	0	0	22	0	0	0	0	0	0	0	0	0	0	0	0	0	0
d__Bacteria	p__Proteobacteria	c__Gammaproteobacteria	o__Aeromonadales	unknown	unknown	0	0	0	7	0	0	0	0	0	0	0	0	0	0	0	23	22	0	0	0
d__Bacteria	p__Proteobacteria	c__Gammaproteobacteria	o__Alteromonadales	f__Alteromonadaceae	g__Rheinheimera	0	0	0	0	0	8	0	0	0	0	0	0	0	0	0	0	0	0	0	6
d__Bacteria	p__Proteobacteria	c__Gammaproteobacteria	o__Alteromonadales	f__Alteromonadaceae	g__Rheinheimera	19	0	0	0	0	0	0	0	0	0	0	0	0	0	0	0	0	0	0	0
d__Bacteria	p__Proteobacteria	c__Gammaproteobacteria	o__Alteromonadales	f__Shewanellaceae	g__Shewanella	0	0	0	0	0	0	0	0	0	0	0	0	0	0	0	3	0	0	0	0
d__Bacteria	p__Proteobacteria	c__Gammaproteobacteria	o__Alteromonadales	f__Shewanellaceae	g__Shewanella	0	0	0	15	0	0	0	0	0	0	0	0	0	0	0	0	0	0	0	0
d__Bacteria	p__Proteobacteria	c__Gammaproteobacteria	o__Alteromonadales	f__Shewanellaceae	g__Shewanella	0	0	19	33	0	0	0	0	0	0	0	0	0	0	0	2	0	4	0	0
d__Bacteria	p__Proteobacteria	c__Gammaproteobacteria	o__Alteromonadales	f__Shewanellaceae	g__Shewanella	43	12	50	117	10	0	0	0	0	0	0	4	0	0	0	19	4	14	4	0
d__Bacteria	p__Proteobacteria	c__Gammaproteobacteria	o__Burkholderiales	f__Alcaligenaceae	g__Achromobacter	0	0	0	0	0	0	0	0	0	0	0	0	0	0	0	0	0	0	0	7
d__Bacteria	p__Proteobacteria	c__Gammaproteobacteria	o__Burkholderiales	f__Alcaligenaceae	g__Achromobacter	0	0	0	0	0	0	0	0	0	0	0	0	0	0	0	0	0	9	0	0
d__Bacteria	p__Proteobacteria	c__Gammaproteobacteria	o__Burkholderiales	f__Alcaligenaceae	g__Achromobacter	0	0	0	0	0	0	10	0	0	0	0	0	0	0	0	0	0	0	0	0
d__Bacteria	p__Proteobacteria	c__Gammaproteobacteria	o__Burkholderiales	f__Alcaligenaceae	g__Achromobacter	0	0	0	18	0	0	0	0	0	0	0	0	0	0	0	0	0	0	0	0
d__Bacteria	p__Proteobacteria	c__Gammaproteobacteria	o__Burkholderiales	f__Alcaligenaceae	g__Achromobacter	0	0	0	0	0	0	21	0	0	0	0	0	0	0	0	0	0	0	0	0
d__Bacteria	p__Proteobacteria	c__Gammaproteobacteria	o__Burkholderiales	f__Alcaligenaceae	g__GKS98_freshwater_group	0	0	0	0	0	0	0	0	0	0	0	0	3	0	0	0	0	0	0	0
d__Bacteria	p__Proteobacteria	c__Gammaproteobacteria	o__Burkholderiales	f__Alcaligenaceae	g__GKS98_freshwater_group	0	0	0	0	0	0	0	0	0	0	0	12	0	0	14	0	0	0	0	0
d__Bacteria	p__Proteobacteria	c__Gammaproteobacteria	o__Burkholderiales	f__Alcaligenaceae	unknown	0	0	0	0	0	0	0	0	2	0	0	0	0	0	0	0	0	0	0	0
d__Bacteria	p__Proteobacteria	c__Gammaproteobacteria	o__Burkholderiales	f__Alcaligenaceae	unknown	0	0	0	0	0	0	0	0	0	9	0	0	0	0	0	0	0	0	0	0
d__Bacteria	p__Proteobacteria	c__Gammaproteobacteria	o__Burkholderiales	f__Burkholderiaceae	g__Burkholderia-Caballeronia-Paraburkholderia	0	0	0	0	0	0	4	0	0	0	0	0	0	0	0	0	0	0	0	0
d__Bacteria	p__Proteobacteria	c__Gammaproteobacteria	o__Burkholderiales	f__Burkholderiaceae	g__Burkholderia-Caballeronia-Paraburkholderia	0	0	0	0	0	0	5	0	0	0	0	0	0	0	0	0	0	0	0	0
d__Bacteria	p__Proteobacteria	c__Gammaproteobacteria	o__Burkholderiales	f__Burkholderiaceae	g__Burkholderia-Caballeronia-Paraburkholderia	0	0	0	0	0	0	6	0	0	0	0	0	0	0	0	0	0	0	0	0
d__Bacteria	p__Proteobacteria	c__Gammaproteobacteria	o__Burkholderiales	f__Burkholderiaceae	g__Burkholderia-Caballeronia-Paraburkholderia	0	0	0	0	0	0	8	0	0	0	0	0	0	0	0	0	0	0	0	0
d__Bacteria	p__Proteobacteria	c__Gammaproteobacteria	o__Burkholderiales	f__Burkholderiaceae	g__Burkholderia-Caballeronia-Paraburkholderia	0	0	0	0	0	0	11	0	0	0	0	0	0	0	0	0	0	0	0	0
d__Bacteria	p__Proteobacteria	c__Gammaproteobacteria	o__Burkholderiales	f__Burkholderiaceae	g__Burkholderia-Caballeronia-Paraburkholderia	0	0	0	0	0	0	15	0	0	0	0	0	0	0	0	0	0	0	0	0
d__Bacteria	p__Proteobacteria	c__Gammaproteobacteria	o__Burkholderiales	f__Burkholderiaceae	g__Burkholderia-Caballeronia-Paraburkholderia	0	0	0	0	0	0	19	0	0	0	0	0	0	0	0	0	0	0	0	0
d__Bacteria	p__Proteobacteria	c__Gammaproteobacteria	o__Burkholderiales	f__Burkholderiaceae	g__Burkholderia-Caballeronia-Paraburkholderia	0	0	10	0	0	0	44	0	0	0	0	0	12	0	0	0	0	0	0	0
d__Bacteria	p__Proteobacteria	c__Gammaproteobacteria	o__Burkholderiales	f__Burkholderiaceae	g__Cupriavidus	0	0	0	0	0	0	10	0	0	0	0	0	0	0	0	0	0	0	0	0
d__Bacteria	p__Proteobacteria	c__Gammaproteobacteria	o__Burkholderiales	f__Burkholderiaceae	g__Lautropia	0	0	0	0	0	0	0	0	0	2	0	0	0	0	0	0	0	0	0	0
d__Bacteria	p__Proteobacteria	c__Gammaproteobacteria	o__Burkholderiales	f__Burkholderiaceae	g__Lautropia	0	0	0	0	0	0	0	2	0	0	0	0	0	0	0	0	0	0	0	0
d__Bacteria	p__Proteobacteria	c__Gammaproteobacteria	o__Burkholderiales	f__Burkholderiaceae	g__Lautropia	0	0	0	0	0	0	9	0	0	0	0	0	0	0	0	0	0	0	0	0
d__Bacteria	p__Proteobacteria	c__Gammaproteobacteria	o__Burkholderiales	f__Burkholderiaceae	g__Lautropia	0	0	0	0	0	0	0	6	8	17	0	0	0	0	0	0	0	0	0	0
d__Bacteria	p__Proteobacteria	c__Gammaproteobacteria	o__Burkholderiales	f__Burkholderiaceae	g__Lautropia	0	0	0	0	0	0	0	0	13	25	13	0	0	0	0	0	0	0	0	0
d__Bacteria	p__Proteobacteria	c__Gammaproteobacteria	o__Burkholderiales	f__Burkholderiaceae	g__Lautropia	0	0	0	0	0	0	0	27	30	105	12	0	0	1	2	0	0	0	0	0
d__Bacteria	p__Proteobacteria	c__Gammaproteobacteria	o__Burkholderiales	f__Burkholderiaceae	g__Limnobacter	0	0	0	0	0	0	0	0	0	0	0	0	0	0	0	0	0	0	0	1
d__Bacteria	p__Proteobacteria	c__Gammaproteobacteria	o__Burkholderiales	f__Burkholderiaceae	g__Limnobacter	0	0	0	0	0	0	0	0	0	0	0	0	3	0	0	0	0	0	0	0
d__Bacteria	p__Proteobacteria	c__Gammaproteobacteria	o__Burkholderiales	f__Burkholderiaceae	g__Limnobacter	8	2	0	0	0	0	0	0	0	0	0	0	0	0	0	0	0	0	0	0
d__Bacteria	p__Proteobacteria	c__Gammaproteobacteria	o__Burkholderiales	f__Burkholderiaceae	g__Limnobacter	0	0	0	0	0	0	0	0	0	0	0	0	13	0	0	0	0	0	0	0
d__Bacteria	p__Proteobacteria	c__Gammaproteobacteria	o__Burkholderiales	f__Burkholderiaceae	g__Polynucleobacter	0	0	0	0	0	0	0	0	0	0	0	7	0	0	9	0	0	0	0	0
d__Bacteria	p__Proteobacteria	c__Gammaproteobacteria	o__Burkholderiales	f__Burkholderiaceae	g__Polynucleobacter	0	0	0	0	0	0	0	0	0	0	0	19	17	0	9	0	0	0	0	0
d__Bacteria	p__Proteobacteria	c__Gammaproteobacteria	o__Burkholderiales	f__Burkholderiaceae	g__Ralstonia	0	0	0	0	0	0	0	0	0	0	0	0	0	0	0	0	0	2	0	0
d__Bacteria	p__Proteobacteria	c__Gammaproteobacteria	o__Burkholderiales	f__Burkholderiaceae	g__Ralstonia	0	0	0	0	0	0	15	0	0	0	0	0	0	0	0	0	0	0	6	10
d__Bacteria	p__Proteobacteria	c__Gammaproteobacteria	o__Burkholderiales	f__Burkholderiaceae	g__Robbsia	0	0	0	0	0	0	6	0	0	0	0	0	0	0	0	0	0	0	0	0
d__Bacteria	p__Proteobacteria	c__Gammaproteobacteria	o__Burkholderiales	f__Burkholderiaceae	unknown	0	0	0	0	0	0	0	0	0	0	0	3	0	0	0	0	0	0	0	0
d__Bacteria	p__Proteobacteria	c__Gammaproteobacteria	o__Burkholderiales	f__Burkholderiaceae	unknown	0	0	0	0	0	0	0	0	0	0	0	0	0	0	0	0	0	0	28	6
d__Bacteria	p__Proteobacteria	c__Gammaproteobacteria	o__Burkholderiales	f__Chitinibacteraceae	g__Chitinibacter	27	9	0	0	0	0	0	0	0	0	0	0	0	0	0	0	0	0	0	3
d__Bacteria	p__Proteobacteria	c__Gammaproteobacteria	o__Burkholderiales	f__Chitinibacteraceae	g__Chitinilyticum	267	284	44	14	78	260	0	0	3	0	0	21	0	0	0	0	3	97	166	76
d__Bacteria	p__Proteobacteria	c__Gammaproteobacteria	o__Burkholderiales	f__Chitinimonadaceae	g__Chitinimonas	3	4	0	0	0	0	0	0	0	0	0	0	0	0	0	0	0	0	0	0
d__Bacteria	p__Proteobacteria	c__Gammaproteobacteria	o__Burkholderiales	f__Chromobacteriaceae	g__Vogesella	0	5	0	0	2	0	0	0	0	10	0	2	0	0	0	0	0	0	0	0
d__Bacteria	p__Proteobacteria	c__Gammaproteobacteria	o__Burkholderiales	f__Chromobacteriaceae	g__Vogesella	0	0	0	0	0	0	0	0	0	34	0	0	0	0	0	0	0	0	0	0
d__Bacteria	p__Proteobacteria	c__Gammaproteobacteria	o__Burkholderiales	f__Chromobacteriaceae	g__Vogesella	0	0	0	3	0	37	0	0	0	0	0	0	0	0	0	0	0	0	0	0
d__Bacteria	p__Proteobacteria	c__Gammaproteobacteria	o__Burkholderiales	f__Chromobacteriaceae	g__Vogesella	43	8	0	0	0	0	0	0	0	0	0	0	0	0	0	0	0	0	0	0
d__Bacteria	p__Proteobacteria	c__Gammaproteobacteria	o__Burkholderiales	f__Comamonadaceae	g__Acidovorax	0	0	0	0	0	0	0	0	0	0	0	0	0	0	4	0	0	0	0	0
d__Bacteria	p__Proteobacteria	c__Gammaproteobacteria	o__Burkholderiales	f__Comamonadaceae	g__Acidovorax	0	0	0	0	0	0	0	0	0	0	0	0	0	0	7	0	0	0	0	0
d__Bacteria	p__Proteobacteria	c__Gammaproteobacteria	o__Burkholderiales	f__Comamonadaceae	g__Acidovorax	0	0	0	0	0	0	0	0	0	0	0	10	0	0	0	0	0	0	0	0
d__Bacteria	p__Proteobacteria	c__Gammaproteobacteria	o__Burkholderiales	f__Comamonadaceae	g__Acidovorax	0	11	0	0	0	0	0	0	0	0	0	0	0	0	0	0	0	0	2	0
d__Bacteria	p__Proteobacteria	c__Gammaproteobacteria	o__Burkholderiales	f__Comamonadaceae	g__Acidovorax	0	0	13	0	0	0	0	0	0	0	0	0	0	0	0	0	0	0	0	0
d__Bacteria	p__Proteobacteria	c__Gammaproteobacteria	o__Burkholderiales	f__Comamonadaceae	g__Acidovorax	0	0	0	0	25	0	0	0	0	0	0	0	0	0	0	0	0	0	0	0
d__Bacteria	p__Proteobacteria	c__Gammaproteobacteria	o__Burkholderiales	f__Comamonadaceae	g__Acidovorax	0	0	0	0	0	0	30	0	0	0	0	0	0	0	0	0	0	0	0	0
d__Bacteria	p__Proteobacteria	c__Gammaproteobacteria	o__Burkholderiales	f__Comamonadaceae	g__Acidovorax	0	0	0	0	0	8	46	0	0	0	0	0	0	0	0	0	0	0	0	0
d__Bacteria	p__Proteobacteria	c__Gammaproteobacteria	o__Burkholderiales	f__Comamonadaceae	g__Aquabacterium	0	0	0	0	0	0	0	0	0	0	3	0	0	0	0	0	0	0	0	0
d__Bacteria	p__Proteobacteria	c__Gammaproteobacteria	o__Burkholderiales	f__Comamonadaceae	g__Aquabacterium	0	0	0	0	0	0	0	0	0	0	0	0	0	0	7	0	0	0	0	0
d__Bacteria	p__Proteobacteria	c__Gammaproteobacteria	o__Burkholderiales	f__Comamonadaceae	g__Aquabacterium	0	0	0	0	0	0	0	0	0	0	0	0	0	0	7	0	0	0	0	0
d__Bacteria	p__Proteobacteria	c__Gammaproteobacteria	o__Burkholderiales	f__Comamonadaceae	g__Aquabacterium	0	0	0	0	0	0	0	0	0	0	7	0	0	0	0	0	0	0	0	0
d__Bacteria	p__Proteobacteria	c__Gammaproteobacteria	o__Burkholderiales	f__Comamonadaceae	g__Aquabacterium	0	0	0	0	0	0	0	0	0	0	11	0	0	0	0	0	0	0	0	0
d__Bacteria	p__Proteobacteria	c__Gammaproteobacteria	o__Burkholderiales	f__Comamonadaceae	g__Aquabacterium	0	0	0	0	0	0	17	0	0	0	0	0	0	0	0	0	0	0	0	0
d__Bacteria	p__Proteobacteria	c__Gammaproteobacteria	o__Burkholderiales	f__Comamonadaceae	g__Aquabacterium	0	0	0	0	0	0	0	0	0	0	0	0	0	0	38	0	0	0	0	0
d__Bacteria	p__Proteobacteria	c__Gammaproteobacteria	o__Burkholderiales	f__Comamonadaceae	g__Aquabacterium	0	0	0	0	0	0	0	0	0	0	24	0	0	0	21	0	0	0	0	0
d__Bacteria	p__Proteobacteria	c__Gammaproteobacteria	o__Burkholderiales	f__Comamonadaceae	g__Azohydromonas	0	0	0	0	0	0	4	0	0	0	0	0	0	0	0	0	0	0	0	0
d__Bacteria	p__Proteobacteria	c__Gammaproteobacteria	o__Burkholderiales	f__Comamonadaceae	g__Azohydromonas	0	0	0	0	0	0	22	0	0	0	0	0	0	0	0	0	0	0	0	0
d__Bacteria	p__Proteobacteria	c__Gammaproteobacteria	o__Burkholderiales	f__Comamonadaceae	g__Azohydromonas	0	0	0	0	0	0	34	0	0	0	0	0	0	0	0	0	0	0	0	0
d__Bacteria	p__Proteobacteria	c__Gammaproteobacteria	o__Burkholderiales	f__Comamonadaceae	g__Azohydromonas	0	0	0	0	0	0	479	0	0	0	0	0	0	0	0	0	0	0	0	0
d__Bacteria	p__Proteobacteria	c__Gammaproteobacteria	o__Burkholderiales	f__Comamonadaceae	g__Comamonas	0	0	0	0	3	0	0	0	0	0	0	0	0	0	0	0	0	0	0	0
d__Bacteria	p__Proteobacteria	c__Gammaproteobacteria	o__Burkholderiales	f__Comamonadaceae	g__Comamonas	0	0	0	0	0	0	0	1	3	0	0	0	0	0	0	0	0	0	0	0
d__Bacteria	p__Proteobacteria	c__Gammaproteobacteria	o__Burkholderiales	f__Comamonadaceae	g__Comamonas	0	0	0	0	4	0	0	0	0	0	0	0	0	0	0	0	0	0	0	0
d__Bacteria	p__Proteobacteria	c__Gammaproteobacteria	o__Burkholderiales	f__Comamonadaceae	g__Comamonas	0	0	0	0	0	0	4	0	0	0	0	0	0	0	0	0	0	0	0	0
d__Bacteria	p__Proteobacteria	c__Gammaproteobacteria	o__Burkholderiales	f__Comamonadaceae	g__Comamonas	0	0	0	0	0	0	0	0	0	0	0	0	0	0	0	0	0	0	0	5
d__Bacteria	p__Proteobacteria	c__Gammaproteobacteria	o__Burkholderiales	f__Comamonadaceae	g__Comamonas	0	0	0	0	0	0	0	0	0	0	7	0	0	0	0	0	0	0	0	0
d__Bacteria	p__Proteobacteria	c__Gammaproteobacteria	o__Burkholderiales	f__Comamonadaceae	g__Comamonas	0	0	0	0	0	12	0	0	0	0	0	0	0	0	0	0	0	0	0	0
d__Bacteria	p__Proteobacteria	c__Gammaproteobacteria	o__Burkholderiales	f__Comamonadaceae	g__Comamonas	0	0	0	0	0	0	0	0	0	0	0	0	15	0	0	0	0	0	0	0
d__Bacteria	p__Proteobacteria	c__Gammaproteobacteria	o__Burkholderiales	f__Comamonadaceae	g__Comamonas	0	0	0	0	0	0	0	0	0	0	0	0	0	0	0	0	0	9	12	0
d__Bacteria	p__Proteobacteria	c__Gammaproteobacteria	o__Burkholderiales	f__Comamonadaceae	g__Comamonas	0	0	0	0	0	0	0	0	0	0	0	0	0	0	0	0	0	48	0	0
d__Bacteria	p__Proteobacteria	c__Gammaproteobacteria	o__Burkholderiales	f__Comamonadaceae	g__Comamonas	0	0	0	0	0	0	0	0	0	0	0	0	0	0	0	24	56	0	0	0
d__Bacteria	p__Proteobacteria	c__Gammaproteobacteria	o__Burkholderiales	f__Comamonadaceae	g__Comamonas	66	75	0	0	0	0	0	0	0	0	0	9	0	0	0	0	0	0	0	0
d__Bacteria	p__Proteobacteria	c__Gammaproteobacteria	o__Burkholderiales	f__Comamonadaceae	g__Comamonas	0	0	0	0	0	0	0	0	0	0	0	0	0	0	0	6	8	91	101	23
d__Bacteria	p__Proteobacteria	c__Gammaproteobacteria	o__Burkholderiales	f__Comamonadaceae	g__Comamonas	56	51	0	10	159	0	0	0	0	0	0	0	0	0	0	0	0	0	13	0
d__Bacteria	p__Proteobacteria	c__Gammaproteobacteria	o__Burkholderiales	f__Comamonadaceae	g__Comamonas	0	0	0	0	0	0	0	0	0	0	0	0	0	0	0	115	262	0	0	0
d__Bacteria	p__Proteobacteria	c__Gammaproteobacteria	o__Burkholderiales	f__Comamonadaceae	g__Comamonas	0	0	0	0	0	243	0	0	0	0	0	0	0	0	0	90	86	143	0	0
d__Bacteria	p__Proteobacteria	c__Gammaproteobacteria	o__Burkholderiales	f__Comamonadaceae	g__Comamonas	0	8	32	0	0	0	163	0	0	0	0	0	0	0	0	54	40	282	1	6
d__Bacteria	p__Proteobacteria	c__Gammaproteobacteria	o__Burkholderiales	f__Comamonadaceae	g__Comamonas	11	65	45	83	524	23	0	0	0	0	0	0	0	0	0	6	5	7	0	19
d__Bacteria	p__Proteobacteria	c__Gammaproteobacteria	o__Burkholderiales	f__Comamonadaceae	g__Comamonas	0	0	0	0	0	0	15	0	0	0	0	0	0	0	0	647	853	32	27	0
d__Bacteria	p__Proteobacteria	c__Gammaproteobacteria	o__Burkholderiales	f__Comamonadaceae	g__Comamonas	89	139	296	27	37	179	26	0	0	0	0	14	0	0	0	363	681	825	594	56
d__Bacteria	p__Proteobacteria	c__Gammaproteobacteria	o__Burkholderiales	f__Comamonadaceae	g__Curvibacter	0	0	0	0	0	0	0	38	44	23	17	0	0	0	0	0	0	0	0	0
d__Bacteria	p__Proteobacteria	c__Gammaproteobacteria	o__Burkholderiales	f__Comamonadaceae	g__Curvibacter	0	0	0	0	0	0	0	52	98	65	0	0	0	0	0	0	0	0	0	0
d__Bacteria	p__Proteobacteria	c__Gammaproteobacteria	o__Burkholderiales	f__Comamonadaceae	g__Delftia	0	0	0	0	0	0	0	0	0	0	0	0	0	0	0	2	0	0	0	0
d__Bacteria	p__Proteobacteria	c__Gammaproteobacteria	o__Burkholderiales	f__Comamonadaceae	g__Delftia	0	0	0	9	0	0	0	0	0	0	0	0	0	0	0	0	0	0	0	0
d__Bacteria	p__Proteobacteria	c__Gammaproteobacteria	o__Burkholderiales	f__Comamonadaceae	g__Delftia	0	0	0	0	7	98	0	0	0	0	0	0	0	0	0	0	0	0	0	0
d__Bacteria	p__Proteobacteria	c__Gammaproteobacteria	o__Burkholderiales	f__Comamonadaceae	g__Delftia	16	46	31	0	0	0	27	0	0	0	0	0	0	0	0	0	0	0	0	0
d__Bacteria	p__Proteobacteria	c__Gammaproteobacteria	o__Burkholderiales	f__Comamonadaceae	g__Delftia	91	45	0	4	0	0	19	0	0	5	0	7	0	0	0	0	0	9	0	11
d__Bacteria	p__Proteobacteria	c__Gammaproteobacteria	o__Burkholderiales	f__Comamonadaceae	g__Giesbergeria	0	0	0	0	0	0	0	0	0	4	0	0	0	0	0	0	0	0	0	0
d__Bacteria	p__Proteobacteria	c__Gammaproteobacteria	o__Burkholderiales	f__Comamonadaceae	g__Hydrogenophaga	0	0	0	0	0	0	0	0	0	0	0	0	0	0	0	0	0	0	1	0
d__Bacteria	p__Proteobacteria	c__Gammaproteobacteria	o__Burkholderiales	f__Comamonadaceae	g__Hydrogenophaga	0	0	0	0	0	0	0	0	0	0	0	0	0	1	0	0	0	0	0	0
d__Bacteria	p__Proteobacteria	c__Gammaproteobacteria	o__Burkholderiales	f__Comamonadaceae	g__Hydrogenophaga	0	0	0	0	0	4	0	0	0	0	0	0	0	0	0	0	0	0	0	0
d__Bacteria	p__Proteobacteria	c__Gammaproteobacteria	o__Burkholderiales	f__Comamonadaceae	g__Hydrogenophaga	0	0	0	0	0	0	0	0	0	0	4	0	0	0	0	0	0	0	0	0
d__Bacteria	p__Proteobacteria	c__Gammaproteobacteria	o__Burkholderiales	f__Comamonadaceae	g__Hydrogenophaga	0	0	0	0	0	0	0	0	0	0	0	0	0	0	5	0	0	0	0	0
d__Bacteria	p__Proteobacteria	c__Gammaproteobacteria	o__Burkholderiales	f__Comamonadaceae	g__Hydrogenophaga	0	0	0	0	0	7	0	0	0	0	0	0	0	0	0	0	0	0	0	0
d__Bacteria	p__Proteobacteria	c__Gammaproteobacteria	o__Burkholderiales	f__Comamonadaceae	g__Hydrogenophaga	0	0	0	0	0	0	10	0	0	0	0	0	0	0	0	0	0	0	0	0
d__Bacteria	p__Proteobacteria	c__Gammaproteobacteria	o__Burkholderiales	f__Comamonadaceae	g__Hydrogenophaga	0	0	0	0	0	14	0	0	0	0	0	0	0	0	0	0	0	0	0	0
d__Bacteria	p__Proteobacteria	c__Gammaproteobacteria	o__Burkholderiales	f__Comamonadaceae	g__Hydrogenophaga	0	0	0	0	0	0	0	0	0	5	11	0	0	0	0	0	0	0	0	0
d__Bacteria	p__Proteobacteria	c__Gammaproteobacteria	o__Burkholderiales	f__Comamonadaceae	g__Hydrogenophaga	13	6	0	0	0	0	0	0	0	0	0	0	0	0	0	0	0	0	0	0
d__Bacteria	p__Proteobacteria	c__Gammaproteobacteria	o__Burkholderiales	f__Comamonadaceae	g__Hydrogenophaga	0	0	0	0	0	0	0	0	0	0	0	0	4	10	10	0	0	0	0	0
d__Bacteria	p__Proteobacteria	c__Gammaproteobacteria	o__Burkholderiales	f__Comamonadaceae	g__Hydrogenophaga	0	0	0	0	0	0	29	0	0	0	0	0	0	0	0	0	0	0	0	0
d__Bacteria	p__Proteobacteria	c__Gammaproteobacteria	o__Burkholderiales	f__Comamonadaceae	g__Hydrogenophaga	0	0	0	0	0	0	31	0	0	0	0	0	0	0	0	0	0	0	0	0
d__Bacteria	p__Proteobacteria	c__Gammaproteobacteria	o__Burkholderiales	f__Comamonadaceae	g__Hydrogenophaga	0	0	0	0	0	0	0	33	0	0	0	0	0	0	0	0	0	0	0	0
d__Bacteria	p__Proteobacteria	c__Gammaproteobacteria	o__Burkholderiales	f__Comamonadaceae	g__Hydrogenophaga	0	0	0	0	0	0	44	0	0	0	0	0	0	0	0	0	0	0	0	0
d__Bacteria	p__Proteobacteria	c__Gammaproteobacteria	o__Burkholderiales	f__Comamonadaceae	g__Hydrogenophaga	0	0	0	0	0	31	0	12	15	0	0	0	0	0	0	0	0	0	0	0
d__Bacteria	p__Proteobacteria	c__Gammaproteobacteria	o__Burkholderiales	f__Comamonadaceae	g__Hydrogenophaga	0	0	0	0	0	0	73	0	0	0	0	0	0	0	0	0	0	0	0	0
d__Bacteria	p__Proteobacteria	c__Gammaproteobacteria	o__Burkholderiales	f__Comamonadaceae	g__Hydrogenophaga	0	0	0	0	0	0	85	0	0	0	0	0	0	0	0	0	0	0	0	0
d__Bacteria	p__Proteobacteria	c__Gammaproteobacteria	o__Burkholderiales	f__Comamonadaceae	g__Hydrogenophaga	0	0	0	0	0	0	8	2	4	5	23	7	0	0	59	0	0	0	0	0
d__Bacteria	p__Proteobacteria	c__Gammaproteobacteria	o__Burkholderiales	f__Comamonadaceae	g__Hydrogenophaga	0	0	0	0	0	0	0	0	0	0	0	34	0	0	82	0	0	0	0	0
d__Bacteria	p__Proteobacteria	c__Gammaproteobacteria	o__Burkholderiales	f__Comamonadaceae	g__Hydrogenophaga	0	0	0	0	0	0	0	63	159	43	24	0	0	0	0	0	0	0	0	0
d__Bacteria	p__Proteobacteria	c__Gammaproteobacteria	o__Burkholderiales	f__Comamonadaceae	g__Hydrogenophaga	0	0	0	0	0	0	0	76	167	19	75	0	0	0	0	0	0	0	0	0
d__Bacteria	p__Proteobacteria	c__Gammaproteobacteria	o__Burkholderiales	f__Comamonadaceae	g__Hydrogenophaga	0	0	0	0	0	0	10	162	212	57	47	0	0	0	0	0	0	0	0	0
d__Bacteria	p__Proteobacteria	c__Gammaproteobacteria	o__Burkholderiales	f__Comamonadaceae	g__Hydrogenophaga	0	0	0	0	0	0	0	150	217	499	123	0	0	0	0	0	0	0	0	0
d__Bacteria	p__Proteobacteria	c__Gammaproteobacteria	o__Burkholderiales	f__Comamonadaceae	g__Hydrogenophaga	0	0	0	0	0	0	0	901	913	715	982	0	0	0	0	0	0	0	0	0
d__Bacteria	p__Proteobacteria	c__Gammaproteobacteria	o__Burkholderiales	f__Comamonadaceae	g__Hydrogenophaga	0	0	0	0	0	0	0	1017	1400	1101	1199	0	26	35	37	0	0	0	0	0
d__Bacteria	p__Proteobacteria	c__Gammaproteobacteria	o__Burkholderiales	f__Comamonadaceae	g__Ideonella	0	0	0	0	0	0	17	0	0	0	0	0	0	0	0	0	0	0	0	0
d__Bacteria	p__Proteobacteria	c__Gammaproteobacteria	o__Burkholderiales	f__Comamonadaceae	g__Inhella	0	0	0	0	0	0	5	0	0	0	0	0	0	0	0	0	0	0	0	0
d__Bacteria	p__Proteobacteria	c__Gammaproteobacteria	o__Burkholderiales	f__Comamonadaceae	g__Inhella	0	0	0	0	0	0	0	0	16	0	0	0	0	0	0	0	0	0	0	0
d__Bacteria	p__Proteobacteria	c__Gammaproteobacteria	o__Burkholderiales	f__Comamonadaceae	g__Inhella	0	0	0	0	0	0	0	19	0	17	0	0	0	0	20	0	0	0	0	0
d__Bacteria	p__Proteobacteria	c__Gammaproteobacteria	o__Burkholderiales	f__Comamonadaceae	g__Limnohabitans	0	0	0	0	0	0	0	0	0	0	0	0	0	0	1	0	0	0	0	0
d__Bacteria	p__Proteobacteria	c__Gammaproteobacteria	o__Burkholderiales	f__Comamonadaceae	g__Limnohabitans	0	0	0	0	0	0	0	0	5	0	0	0	0	0	0	0	0	0	0	0
d__Bacteria	p__Proteobacteria	c__Gammaproteobacteria	o__Burkholderiales	f__Comamonadaceae	g__Limnohabitans	0	0	0	0	0	0	0	0	0	0	0	6	0	0	0	0	0	0	0	0
d__Bacteria	p__Proteobacteria	c__Gammaproteobacteria	o__Burkholderiales	f__Comamonadaceae	g__Limnohabitans	0	0	0	0	0	0	0	0	0	0	0	0	0	0	16	0	0	0	0	0
d__Bacteria	p__Proteobacteria	c__Gammaproteobacteria	o__Burkholderiales	f__Comamonadaceae	g__Limnohabitans	0	0	0	0	0	0	0	0	0	0	17	0	0	0	0	0	0	0	0	0
d__Bacteria	p__Proteobacteria	c__Gammaproteobacteria	o__Burkholderiales	f__Comamonadaceae	g__Limnohabitans	0	0	0	0	0	0	0	0	0	0	0	0	0	0	22	0	0	0	0	0
d__Bacteria	p__Proteobacteria	c__Gammaproteobacteria	o__Burkholderiales	f__Comamonadaceae	g__Limnohabitans	0	0	0	0	0	0	0	0	0	0	0	17	0	0	71	0	0	0	0	0
d__Bacteria	p__Proteobacteria	c__Gammaproteobacteria	o__Burkholderiales	f__Comamonadaceae	g__Limnohabitans	0	0	0	0	0	0	0	0	0	0	0	12	0	0	76	0	0	0	0	0
d__Bacteria	p__Proteobacteria	c__Gammaproteobacteria	o__Burkholderiales	f__Comamonadaceae	g__Limnohabitans	0	0	0	0	0	0	0	0	0	0	0	19	0	0	81	0	0	0	0	0
d__Bacteria	p__Proteobacteria	c__Gammaproteobacteria	o__Burkholderiales	f__Comamonadaceae	g__Limnohabitans	0	0	0	0	0	0	0	0	0	0	0	83	15	20	396	0	0	0	0	0
d__Bacteria	p__Proteobacteria	c__Gammaproteobacteria	o__Burkholderiales	f__Comamonadaceae	g__Paucibacter	0	0	0	0	0	0	0	0	0	0	0	0	0	0	24	0	0	0	0	0
d__Bacteria	p__Proteobacteria	c__Gammaproteobacteria	o__Burkholderiales	f__Comamonadaceae	g__Pelomonas	0	0	0	0	0	0	0	0	0	0	0	0	0	0	6	0	0	0	0	0
d__Bacteria	p__Proteobacteria	c__Gammaproteobacteria	o__Burkholderiales	f__Comamonadaceae	g__Pelomonas	0	0	0	0	0	0	11	0	0	0	0	0	0	0	0	0	0	0	0	0
d__Bacteria	p__Proteobacteria	c__Gammaproteobacteria	o__Burkholderiales	f__Comamonadaceae	g__Pelomonas	0	0	0	0	0	0	0	0	0	0	0	0	0	0	50	0	0	0	0	0
d__Bacteria	p__Proteobacteria	c__Gammaproteobacteria	o__Burkholderiales	f__Comamonadaceae	g__Piscinibacter	0	0	0	0	0	0	0	0	0	0	3	0	0	0	0	0	0	0	0	0
d__Bacteria	p__Proteobacteria	c__Gammaproteobacteria	o__Burkholderiales	f__Comamonadaceae	g__Piscinibacter	0	0	0	0	0	0	0	0	1	1	2	0	0	0	0	0	0	0	0	0
d__Bacteria	p__Proteobacteria	c__Gammaproteobacteria	o__Burkholderiales	f__Comamonadaceae	g__Piscinibacter	0	0	0	0	0	0	0	6	0	0	0	0	0	0	0	0	0	0	0	0
d__Bacteria	p__Proteobacteria	c__Gammaproteobacteria	o__Burkholderiales	f__Comamonadaceae	g__Piscinibacter	0	0	0	0	0	0	0	0	0	19	0	0	0	0	0	0	0	0	0	0
d__Bacteria	p__Proteobacteria	c__Gammaproteobacteria	o__Burkholderiales	f__Comamonadaceae	g__Pseudacidovorax	0	0	0	0	0	0	77	0	0	0	0	0	0	0	0	0	0	0	0	0
d__Bacteria	p__Proteobacteria	c__Gammaproteobacteria	o__Burkholderiales	f__Comamonadaceae	g__Pseudorhodoferax	0	0	0	0	0	0	2	0	0	0	0	0	0	0	0	0	0	0	0	0
d__Bacteria	p__Proteobacteria	c__Gammaproteobacteria	o__Burkholderiales	f__Comamonadaceae	g__Pseudorhodoferax	0	0	0	0	0	0	7	0	0	0	0	0	0	0	0	0	0	0	0	0
d__Bacteria	p__Proteobacteria	c__Gammaproteobacteria	o__Burkholderiales	f__Comamonadaceae	g__Pseudorhodoferax	0	0	0	0	0	0	24	0	0	0	0	0	0	0	0	0	0	0	0	0
d__Bacteria	p__Proteobacteria	c__Gammaproteobacteria	o__Burkholderiales	f__Comamonadaceae	g__Ramlibacter	0	0	0	0	0	0	2	0	0	0	0	0	0	0	0	0	0	0	0	0
d__Bacteria	p__Proteobacteria	c__Gammaproteobacteria	o__Burkholderiales	f__Comamonadaceae	g__Ramlibacter	0	0	0	0	0	0	3	0	0	0	0	0	0	0	0	0	0	0	0	0
d__Bacteria	p__Proteobacteria	c__Gammaproteobacteria	o__Burkholderiales	f__Comamonadaceae	g__Rhizobacter	0	0	0	0	0	0	11	0	0	0	0	21	0	0	0	0	0	0	0	0
d__Bacteria	p__Proteobacteria	c__Gammaproteobacteria	o__Burkholderiales	f__Comamonadaceae	g__Rhodoferax	0	0	0	0	0	0	0	7	0	0	0	0	0	0	0	0	0	0	0	0
d__Bacteria	p__Proteobacteria	c__Gammaproteobacteria	o__Burkholderiales	f__Comamonadaceae	g__Rhodoferax	0	0	0	0	0	0	0	0	0	0	0	0	0	0	27	0	0	0	0	0
d__Bacteria	p__Proteobacteria	c__Gammaproteobacteria	o__Burkholderiales	f__Comamonadaceae	g__Rhodoferax	0	0	0	0	0	0	0	0	0	0	0	0	0	0	61	0	0	0	0	0
d__Bacteria	p__Proteobacteria	c__Gammaproteobacteria	o__Burkholderiales	f__Comamonadaceae	g__Rhodoferax	0	0	0	0	0	0	0	0	0	0	0	0	0	0	231	0	0	0	0	0
d__Bacteria	p__Proteobacteria	c__Gammaproteobacteria	o__Burkholderiales	f__Comamonadaceae	g__Tepidimonas	0	0	0	0	0	0	0	0	0	0	0	0	3	0	0	0	0	0	0	0
d__Bacteria	p__Proteobacteria	c__Gammaproteobacteria	o__Burkholderiales	f__Comamonadaceae	g__uncultured	0	0	0	0	0	0	0	0	0	0	0	0	0	0	4	0	0	0	0	0
d__Bacteria	p__Proteobacteria	c__Gammaproteobacteria	o__Burkholderiales	f__Comamonadaceae	g__uncultured	0	0	0	0	0	0	7	0	0	0	0	0	0	0	0	0	0	0	0	0
d__Bacteria	p__Proteobacteria	c__Gammaproteobacteria	o__Burkholderiales	f__Comamonadaceae	g__uncultured	0	0	0	0	0	0	15	0	0	0	0	0	0	0	0	0	0	0	0	0
d__Bacteria	p__Proteobacteria	c__Gammaproteobacteria	o__Burkholderiales	f__Comamonadaceae	g__uncultured	0	0	0	0	0	0	37	0	0	0	0	0	0	0	0	0	0	0	0	0
d__Bacteria	p__Proteobacteria	c__Gammaproteobacteria	o__Burkholderiales	f__Comamonadaceae	g__uncultured	0	0	0	0	0	0	0	334	344	68	248	0	0	0	0	0	0	0	0	0
d__Bacteria	p__Proteobacteria	c__Gammaproteobacteria	o__Burkholderiales	f__Comamonadaceae	g__Variovorax	0	0	0	0	0	0	0	0	0	0	0	0	0	0	0	0	0	0	1	0
d__Bacteria	p__Proteobacteria	c__Gammaproteobacteria	o__Burkholderiales	f__Comamonadaceae	g__Variovorax	0	0	0	0	1	0	0	0	0	0	0	0	0	0	0	0	0	0	0	0
d__Bacteria	p__Proteobacteria	c__Gammaproteobacteria	o__Burkholderiales	f__Comamonadaceae	g__Variovorax	0	0	0	0	0	0	0	0	0	2	0	0	0	0	0	0	0	0	0	0
d__Bacteria	p__Proteobacteria	c__Gammaproteobacteria	o__Burkholderiales	f__Comamonadaceae	g__Variovorax	0	0	0	0	0	0	4	0	0	0	0	0	0	0	0	0	0	0	0	0
d__Bacteria	p__Proteobacteria	c__Gammaproteobacteria	o__Burkholderiales	f__Comamonadaceae	g__Variovorax	0	0	0	0	0	0	11	0	0	0	0	0	0	0	0	0	0	0	0	0
d__Bacteria	p__Proteobacteria	c__Gammaproteobacteria	o__Burkholderiales	f__Comamonadaceae	g__Variovorax	0	0	14	0	0	0	0	0	0	0	0	0	0	0	0	0	0	0	0	0
d__Bacteria	p__Proteobacteria	c__Gammaproteobacteria	o__Burkholderiales	f__Comamonadaceae	g__Variovorax	0	0	23	0	0	145	13	0	0	0	0	0	0	0	0	0	12	17	0	0
d__Bacteria	p__Proteobacteria	c__Gammaproteobacteria	o__Burkholderiales	f__Comamonadaceae	unknown	0	0	0	0	0	0	0	0	0	0	0	0	0	0	1	0	0	0	0	0
d__Bacteria	p__Proteobacteria	c__Gammaproteobacteria	o__Burkholderiales	f__Comamonadaceae	unknown	0	0	0	0	0	0	1	0	0	0	0	0	0	0	0	0	0	0	0	0
d__Bacteria	p__Proteobacteria	c__Gammaproteobacteria	o__Burkholderiales	f__Comamonadaceae	unknown	0	0	0	0	0	0	1	0	0	0	0	0	0	0	0	0	0	0	0	0
d__Bacteria	p__Proteobacteria	c__Gammaproteobacteria	o__Burkholderiales	f__Comamonadaceae	unknown	0	0	0	0	0	0	0	0	0	0	0	0	0	0	1	0	0	0	0	0
d__Bacteria	p__Proteobacteria	c__Gammaproteobacteria	o__Burkholderiales	f__Comamonadaceae	unknown	0	0	0	0	0	0	0	0	0	0	0	0	0	0	0	0	1	0	0	0
d__Bacteria	p__Proteobacteria	c__Gammaproteobacteria	o__Burkholderiales	f__Comamonadaceae	unknown	0	0	0	0	0	0	0	0	0	0	0	0	0	0	0	0	1	0	0	0
d__Bacteria	p__Proteobacteria	c__Gammaproteobacteria	o__Burkholderiales	f__Comamonadaceae	unknown	0	0	0	0	0	0	0	0	0	0	0	0	0	0	0	0	0	0	0	1
d__Bacteria	p__Proteobacteria	c__Gammaproteobacteria	o__Burkholderiales	f__Comamonadaceae	unknown	0	0	0	0	0	0	2	0	0	0	0	0	0	0	0	0	0	0	0	0
d__Bacteria	p__Proteobacteria	c__Gammaproteobacteria	o__Burkholderiales	f__Comamonadaceae	unknown	0	0	0	0	0	0	0	2	0	0	0	0	0	0	0	0	0	0	0	0
d__Bacteria	p__Proteobacteria	c__Gammaproteobacteria	o__Burkholderiales	f__Comamonadaceae	unknown	0	0	0	0	0	0	2	0	0	0	0	0	0	0	0	0	0	0	0	0
d__Bacteria	p__Proteobacteria	c__Gammaproteobacteria	o__Burkholderiales	f__Comamonadaceae	unknown	0	0	0	0	0	0	0	0	0	2	0	0	0	0	0	0	0	0	0	0
d__Bacteria	p__Proteobacteria	c__Gammaproteobacteria	o__Burkholderiales	f__Comamonadaceae	unknown	0	0	0	0	0	0	0	0	0	0	2	0	0	0	0	0	0	0	0	0
d__Bacteria	p__Proteobacteria	c__Gammaproteobacteria	o__Burkholderiales	f__Comamonadaceae	unknown	0	0	0	0	0	0	0	0	0	0	0	2	0	0	0	0	0	0	0	0
d__Bacteria	p__Proteobacteria	c__Gammaproteobacteria	o__Burkholderiales	f__Comamonadaceae	unknown	0	0	0	0	0	0	0	0	0	3	0	0	0	0	0	0	0	0	0	0
d__Bacteria	p__Proteobacteria	c__Gammaproteobacteria	o__Burkholderiales	f__Comamonadaceae	unknown	0	0	0	0	0	0	3	0	0	0	0	0	0	0	0	0	0	0	0	0
d__Bacteria	p__Proteobacteria	c__Gammaproteobacteria	o__Burkholderiales	f__Comamonadaceae	unknown	0	0	0	0	0	0	0	0	0	3	0	0	0	0	0	0	0	0	0	0
d__Bacteria	p__Proteobacteria	c__Gammaproteobacteria	o__Burkholderiales	f__Comamonadaceae	unknown	0	0	0	0	0	0	3	0	0	0	0	0	0	0	0	0	0	0	0	0
d__Bacteria	p__Proteobacteria	c__Gammaproteobacteria	o__Burkholderiales	f__Comamonadaceae	unknown	0	0	0	0	0	0	3	0	0	0	0	0	0	0	0	0	0	0	0	0
d__Bacteria	p__Proteobacteria	c__Gammaproteobacteria	o__Burkholderiales	f__Comamonadaceae	unknown	0	0	0	0	0	0	4	0	0	0	0	0	0	0	0	0	0	0	0	0
d__Bacteria	p__Proteobacteria	c__Gammaproteobacteria	o__Burkholderiales	f__Comamonadaceae	unknown	0	0	0	0	0	0	0	4	0	0	0	0	0	0	0	0	0	0	0	0
d__Bacteria	p__Proteobacteria	c__Gammaproteobacteria	o__Burkholderiales	f__Comamonadaceae	unknown	0	0	0	0	0	0	4	0	0	0	0	0	0	0	0	0	0	0	0	0
d__Bacteria	p__Proteobacteria	c__Gammaproteobacteria	o__Burkholderiales	f__Comamonadaceae	unknown	0	0	0	0	0	0	0	0	0	0	0	0	0	0	4	0	0	0	0	0
d__Bacteria	p__Proteobacteria	c__Gammaproteobacteria	o__Burkholderiales	f__Comamonadaceae	unknown	0	0	0	0	0	0	0	0	0	0	0	0	4	0	0	0	0	0	0	0
d__Bacteria	p__Proteobacteria	c__Gammaproteobacteria	o__Burkholderiales	f__Comamonadaceae	unknown	0	0	0	0	0	0	0	0	0	0	0	0	0	4	0	0	0	0	0	0
d__Bacteria	p__Proteobacteria	c__Gammaproteobacteria	o__Burkholderiales	f__Comamonadaceae	unknown	0	0	0	0	0	0	0	0	0	0	4	0	0	0	0	0	0	0	0	0
d__Bacteria	p__Proteobacteria	c__Gammaproteobacteria	o__Burkholderiales	f__Comamonadaceae	unknown	0	0	0	0	0	0	0	0	0	0	0	4	0	0	0	0	0	0	0	0
d__Bacteria	p__Proteobacteria	c__Gammaproteobacteria	o__Burkholderiales	f__Comamonadaceae	unknown	0	3	0	0	0	0	0	0	0	0	0	0	0	0	0	2	0	0	0	0
d__Bacteria	p__Proteobacteria	c__Gammaproteobacteria	o__Burkholderiales	f__Comamonadaceae	unknown	0	0	0	5	0	0	0	0	0	0	0	0	0	0	0	0	0	0	0	0
d__Bacteria	p__Proteobacteria	c__Gammaproteobacteria	o__Burkholderiales	f__Comamonadaceae	unknown	0	0	0	0	0	0	5	0	0	0	0	0	0	0	0	0	0	0	0	0
d__Bacteria	p__Proteobacteria	c__Gammaproteobacteria	o__Burkholderiales	f__Comamonadaceae	unknown	0	0	0	0	0	0	0	0	0	0	5	0	0	0	0	0	0	0	0	0
d__Bacteria	p__Proteobacteria	c__Gammaproteobacteria	o__Burkholderiales	f__Comamonadaceae	unknown	0	0	0	0	0	0	5	0	0	0	0	0	0	0	0	0	0	0	0	0
d__Bacteria	p__Proteobacteria	c__Gammaproteobacteria	o__Burkholderiales	f__Comamonadaceae	unknown	0	0	0	0	0	0	0	0	0	5	0	0	0	0	0	0	0	0	0	0
d__Bacteria	p__Proteobacteria	c__Gammaproteobacteria	o__Burkholderiales	f__Comamonadaceae	unknown	0	0	0	0	0	0	0	0	0	0	0	5	0	0	0	0	0	0	0	0
d__Bacteria	p__Proteobacteria	c__Gammaproteobacteria	o__Burkholderiales	f__Comamonadaceae	unknown	0	0	0	0	0	0	7	0	0	0	0	0	0	0	0	0	0	0	0	0
d__Bacteria	p__Proteobacteria	c__Gammaproteobacteria	o__Burkholderiales	f__Comamonadaceae	unknown	0	0	0	0	0	0	0	0	0	0	0	7	0	0	0	0	0	0	0	0
d__Bacteria	p__Proteobacteria	c__Gammaproteobacteria	o__Burkholderiales	f__Comamonadaceae	unknown	7	0	0	0	0	0	0	0	0	0	0	0	0	0	0	0	0	0	0	0
d__Bacteria	p__Proteobacteria	c__Gammaproteobacteria	o__Burkholderiales	f__Comamonadaceae	unknown	0	0	0	0	0	0	8	0	0	0	0	0	0	0	0	0	0	0	0	0
d__Bacteria	p__Proteobacteria	c__Gammaproteobacteria	o__Burkholderiales	f__Comamonadaceae	unknown	0	0	0	0	0	0	8	0	0	0	0	0	0	0	0	0	0	0	0	0
d__Bacteria	p__Proteobacteria	c__Gammaproteobacteria	o__Burkholderiales	f__Comamonadaceae	unknown	0	0	0	0	0	0	8	0	0	0	0	0	0	0	0	0	0	0	0	0
d__Bacteria	p__Proteobacteria	c__Gammaproteobacteria	o__Burkholderiales	f__Comamonadaceae	unknown	0	0	0	0	0	0	8	0	0	0	0	0	0	0	0	0	0	0	0	0
d__Bacteria	p__Proteobacteria	c__Gammaproteobacteria	o__Burkholderiales	f__Comamonadaceae	unknown	0	0	0	0	0	0	0	0	0	0	0	0	0	0	9	0	0	0	0	0
d__Bacteria	p__Proteobacteria	c__Gammaproteobacteria	o__Burkholderiales	f__Comamonadaceae	unknown	0	0	0	0	0	0	9	0	0	0	0	0	0	0	0	0	0	0	0	0
d__Bacteria	p__Proteobacteria	c__Gammaproteobacteria	o__Burkholderiales	f__Comamonadaceae	unknown	0	0	0	0	0	0	9	0	0	0	0	0	0	0	0	0	0	0	0	0
d__Bacteria	p__Proteobacteria	c__Gammaproteobacteria	o__Burkholderiales	f__Comamonadaceae	unknown	0	0	0	0	0	0	10	0	0	0	0	0	0	0	0	0	0	0	0	0
d__Bacteria	p__Proteobacteria	c__Gammaproteobacteria	o__Burkholderiales	f__Comamonadaceae	unknown	0	0	0	0	0	0	0	0	7	4	0	0	0	0	0	0	0	0	0	0
d__Bacteria	p__Proteobacteria	c__Gammaproteobacteria	o__Burkholderiales	f__Comamonadaceae	unknown	0	0	0	0	0	0	0	0	0	0	0	0	0	0	11	0	0	0	0	0
d__Bacteria	p__Proteobacteria	c__Gammaproteobacteria	o__Burkholderiales	f__Comamonadaceae	unknown	0	0	0	0	0	0	0	0	0	0	11	0	0	0	0	0	0	0	0	0
d__Bacteria	p__Proteobacteria	c__Gammaproteobacteria	o__Burkholderiales	f__Comamonadaceae	unknown	0	0	0	0	0	0	12	0	0	0	0	0	0	0	0	0	0	0	0	0
d__Bacteria	p__Proteobacteria	c__Gammaproteobacteria	o__Burkholderiales	f__Comamonadaceae	unknown	0	0	0	0	0	0	0	6	8	0	0	0	0	0	0	0	0	0	0	0
d__Bacteria	p__Proteobacteria	c__Gammaproteobacteria	o__Burkholderiales	f__Comamonadaceae	unknown	0	0	0	0	0	0	0	5	0	0	0	0	0	0	10	0	0	0	0	0
d__Bacteria	p__Proteobacteria	c__Gammaproteobacteria	o__Burkholderiales	f__Comamonadaceae	unknown	0	0	0	3	0	10	0	0	0	0	0	0	0	0	0	0	0	0	1	2
d__Bacteria	p__Proteobacteria	c__Gammaproteobacteria	o__Burkholderiales	f__Comamonadaceae	unknown	0	0	0	0	0	0	0	0	0	0	0	0	0	0	16	0	0	0	0	0
d__Bacteria	p__Proteobacteria	c__Gammaproteobacteria	o__Burkholderiales	f__Comamonadaceae	unknown	0	0	0	0	16	0	0	0	0	0	0	0	0	0	0	0	0	0	0	0
d__Bacteria	p__Proteobacteria	c__Gammaproteobacteria	o__Burkholderiales	f__Comamonadaceae	unknown	0	0	0	0	0	0	17	0	0	0	0	0	0	0	0	0	0	0	0	0
d__Bacteria	p__Proteobacteria	c__Gammaproteobacteria	o__Burkholderiales	f__Comamonadaceae	unknown	0	0	0	0	0	0	0	0	13	5	0	0	0	0	0	0	0	0	0	0
d__Bacteria	p__Proteobacteria	c__Gammaproteobacteria	o__Burkholderiales	f__Comamonadaceae	unknown	5	0	0	0	10	0	0	0	0	0	0	0	0	0	0	0	0	0	0	5
d__Bacteria	p__Proteobacteria	c__Gammaproteobacteria	o__Burkholderiales	f__Comamonadaceae	unknown	0	0	0	0	0	0	23	0	0	0	0	0	0	0	0	0	0	0	0	0
d__Bacteria	p__Proteobacteria	c__Gammaproteobacteria	o__Burkholderiales	f__Comamonadaceae	unknown	0	0	0	0	0	0	27	0	0	0	0	0	0	0	0	0	0	0	0	0
d__Bacteria	p__Proteobacteria	c__Gammaproteobacteria	o__Burkholderiales	f__Comamonadaceae	unknown	0	0	0	0	0	0	29	0	0	0	0	0	0	0	0	0	0	0	0	0
d__Bacteria	p__Proteobacteria	c__Gammaproteobacteria	o__Burkholderiales	f__Comamonadaceae	unknown	13	13	0	0	0	9	0	0	0	0	0	0	0	0	0	0	0	0	0	0
d__Bacteria	p__Proteobacteria	c__Gammaproteobacteria	o__Burkholderiales	f__Comamonadaceae	unknown	12	2	0	0	0	0	11	0	0	0	0	0	0	0	0	12	0	0	0	0
d__Bacteria	p__Proteobacteria	c__Gammaproteobacteria	o__Burkholderiales	f__Comamonadaceae	unknown	0	0	0	0	0	0	0	10	7	0	21	0	0	0	0	0	0	0	0	0
d__Bacteria	p__Proteobacteria	c__Gammaproteobacteria	o__Burkholderiales	f__Comamonadaceae	unknown	0	0	0	0	0	0	0	0	0	0	0	24	0	0	16	0	0	0	0	0
d__Bacteria	p__Proteobacteria	c__Gammaproteobacteria	o__Burkholderiales	f__Comamonadaceae	unknown	0	0	0	0	0	0	55	0	0	0	0	0	0	0	0	0	0	0	0	0
d__Bacteria	p__Proteobacteria	c__Gammaproteobacteria	o__Burkholderiales	f__Comamonadaceae	unknown	0	0	0	0	0	0	0	11	18	29	0	0	0	0	0	0	0	0	0	0
d__Bacteria	p__Proteobacteria	c__Gammaproteobacteria	o__Burkholderiales	f__Comamonadaceae	unknown	0	0	0	0	0	0	0	11	42	13	0	0	0	0	0	0	0	0	0	0
d__Bacteria	p__Proteobacteria	c__Gammaproteobacteria	o__Burkholderiales	f__Comamonadaceae	unknown	0	0	0	0	0	0	67	0	0	0	0	0	0	0	0	0	0	0	0	0
d__Bacteria	p__Proteobacteria	c__Gammaproteobacteria	o__Burkholderiales	f__Comamonadaceae	unknown	0	0	0	0	0	0	0	26	26	11	19	0	0	0	0	0	0	0	0	0
d__Bacteria	p__Proteobacteria	c__Gammaproteobacteria	o__Burkholderiales	f__Comamonadaceae	unknown	0	29	53	0	0	0	0	0	0	0	0	0	0	0	0	0	0	0	0	0
d__Bacteria	p__Proteobacteria	c__Gammaproteobacteria	o__Burkholderiales	f__Comamonadaceae	unknown	0	0	0	0	0	0	0	31	23	27	4	0	0	0	0	0	0	0	0	0
d__Bacteria	p__Proteobacteria	c__Gammaproteobacteria	o__Burkholderiales	f__Comamonadaceae	unknown	15	29	0	0	0	0	36	0	0	0	0	7	0	0	0	0	0	0	0	0
d__Bacteria	p__Proteobacteria	c__Gammaproteobacteria	o__Burkholderiales	f__Comamonadaceae	unknown	0	0	0	0	0	0	0	28	26	19	37	0	0	0	0	0	0	0	0	0
d__Bacteria	p__Proteobacteria	c__Gammaproteobacteria	o__Burkholderiales	f__Comamonadaceae	unknown	0	0	0	0	0	0	0	0	0	0	0	0	0	16	99	0	0	0	0	0
d__Bacteria	p__Proteobacteria	c__Gammaproteobacteria	o__Burkholderiales	f__Comamonadaceae	unknown	0	0	0	0	0	0	0	0	0	0	0	0	0	0	0	0	0	0	104	151
d__Bacteria	p__Proteobacteria	c__Gammaproteobacteria	o__Burkholderiales	f__Comamonadaceae	unknown	0	0	0	0	0	0	0	62	130	71	27	0	0	0	15	0	0	0	0	0
d__Bacteria	p__Proteobacteria	c__Gammaproteobacteria	o__Burkholderiales	f__Comamonadaceae	unknown	0	0	0	0	0	0	0	155	234	137	263	5	0	174	205	0	0	0	0	0
d__Bacteria	p__Proteobacteria	c__Gammaproteobacteria	o__Burkholderiales	f__Comamonadaceae	unknown	440	360	127	173	5	52	24	8	0	0	0	29	0	0	0	52	92	114	44	42
d__Bacteria	p__Proteobacteria	c__Gammaproteobacteria	o__Burkholderiales	f__Comamonadaceae	unknown	0	0	0	0	0	0	0	1302	1486	1423	750	0	0	0	0	0	0	0	0	0
d__Bacteria	p__Proteobacteria	c__Gammaproteobacteria	o__Burkholderiales	f__Comamonadaceae	unknown	0	0	0	0	0	0	0	19	21	36	0	1998	2861	644	207	0	0	0	0	0
d__Bacteria	p__Proteobacteria	c__Gammaproteobacteria	o__Burkholderiales	f__Comamonadaceae	unknown	0	0	0	0	0	0	0	4021	2954	1309	49	1189	105	274	69	0	0	0	0	0
d__Bacteria	p__Proteobacteria	c__Gammaproteobacteria	o__Burkholderiales	f__Hydrogenophilaceae	g__Tepidiphilus	0	0	0	0	0	0	0	0	0	0	0	0	0	0	9	0	0	0	0	0
d__Bacteria	p__Proteobacteria	c__Gammaproteobacteria	o__Burkholderiales	f__Hydrogenophilaceae	g__uncultured	0	0	0	0	0	0	2	0	0	0	0	0	0	0	0	0	0	0	0	0
d__Bacteria	p__Proteobacteria	c__Gammaproteobacteria	o__Burkholderiales	f__Methylophilaceae	g__Methylobacillus	0	0	0	0	0	0	2	0	0	0	0	0	0	0	0	0	0	0	0	0
d__Bacteria	p__Proteobacteria	c__Gammaproteobacteria	o__Burkholderiales	f__Methylophilaceae	g__Methylobacillus	0	0	0	0	0	0	12	0	0	0	0	0	0	0	0	0	0	0	0	0
d__Bacteria	p__Proteobacteria	c__Gammaproteobacteria	o__Burkholderiales	f__Methylophilaceae	g__Methylophilus	0	0	0	0	0	0	3	0	0	0	0	0	0	0	0	0	0	0	0	0
d__Bacteria	p__Proteobacteria	c__Gammaproteobacteria	o__Burkholderiales	f__Methylophilaceae	g__Methylophilus	0	0	0	0	0	0	0	0	0	0	0	0	0	0	4	0	0	0	0	0
d__Bacteria	p__Proteobacteria	c__Gammaproteobacteria	o__Burkholderiales	f__Methylophilaceae	g__Methylophilus	0	0	0	0	0	0	0	0	0	0	0	0	0	0	6	0	0	0	0	0
d__Bacteria	p__Proteobacteria	c__Gammaproteobacteria	o__Burkholderiales	f__Methylophilaceae	g__Methylophilus	0	0	0	0	0	0	7	0	0	0	0	0	0	0	0	0	0	0	0	0
d__Bacteria	p__Proteobacteria	c__Gammaproteobacteria	o__Burkholderiales	f__Methylophilaceae	g__Methylophilus	0	0	0	0	0	0	0	0	0	0	15	0	0	0	0	0	0	0	0	0
d__Bacteria	p__Proteobacteria	c__Gammaproteobacteria	o__Burkholderiales	f__Methylophilaceae	g__Methylophilus	0	0	0	0	0	0	0	0	0	6	0	0	0	0	3	0	0	0	4	4
d__Bacteria	p__Proteobacteria	c__Gammaproteobacteria	o__Burkholderiales	f__Methylophilaceae	g__Methylophilus	0	0	0	0	0	0	24	0	0	0	0	0	0	0	0	0	0	0	0	0
d__Bacteria	p__Proteobacteria	c__Gammaproteobacteria	o__Burkholderiales	f__Methylophilaceae	g__Methylophilus	0	0	0	0	0	0	26	0	0	0	0	0	0	0	0	0	0	0	0	0
d__Bacteria	p__Proteobacteria	c__Gammaproteobacteria	o__Burkholderiales	f__Methylophilaceae	g__Methylotenera	0	0	0	0	0	0	0	0	0	0	0	4	0	0	0	0	0	0	0	0
d__Bacteria	p__Proteobacteria	c__Gammaproteobacteria	o__Burkholderiales	f__Methylophilaceae	g__Methylotenera	0	0	0	0	0	0	0	8	0	0	8	0	0	0	0	0	0	0	0	0
d__Bacteria	p__Proteobacteria	c__Gammaproteobacteria	o__Burkholderiales	f__Methylophilaceae	g__Methylotenera	0	0	0	0	0	0	0	0	0	21	0	0	0	0	0	0	0	0	0	0
d__Bacteria	p__Proteobacteria	c__Gammaproteobacteria	o__Burkholderiales	f__Methylophilaceae	g__Methylotenera	0	0	0	0	0	0	0	0	0	0	0	0	0	3	44	0	0	0	0	0
d__Bacteria	p__Proteobacteria	c__Gammaproteobacteria	o__Burkholderiales	f__Methylophilaceae	g__Methylotenera	0	0	0	0	0	0	0	0	0	0	0	0	0	0	57	0	0	0	0	0
d__Bacteria	p__Proteobacteria	c__Gammaproteobacteria	o__Burkholderiales	f__Methylophilaceae	g__Methylotenera	0	0	0	0	0	0	0	0	0	0	0	0	0	0	87	0	0	0	0	0
d__Bacteria	p__Proteobacteria	c__Gammaproteobacteria	o__Burkholderiales	f__Methylophilaceae	g__Methylotenera	0	0	0	0	0	0	0	36	23	0	35	0	0	0	26	0	0	0	0	0
d__Bacteria	p__Proteobacteria	c__Gammaproteobacteria	o__Burkholderiales	f__Methylophilaceae	g__Methylotenera	0	0	0	0	0	0	0	0	0	0	0	5	7	0	235	0	0	0	0	0
d__Bacteria	p__Proteobacteria	c__Gammaproteobacteria	o__Burkholderiales	f__Methylophilaceae	g__Methylotenera	0	0	0	0	0	0	0	501	336	225	223	0	0	0	0	0	0	0	0	0
d__Bacteria	p__Proteobacteria	c__Gammaproteobacteria	o__Burkholderiales	f__Methylophilaceae	g__MM2	0	0	0	0	0	0	0	4	0	0	8	0	0	0	0	0	0	0	0	0
d__Bacteria	p__Proteobacteria	c__Gammaproteobacteria	o__Burkholderiales	f__Methylophilaceae	g__MM2	0	0	0	0	0	0	0	160	49	17	304	0	0	0	0	0	0	0	0	0
d__Bacteria	p__Proteobacteria	c__Gammaproteobacteria	o__Burkholderiales	f__Methylophilaceae	g__uncultured	0	0	0	0	0	0	0	0	0	0	0	0	0	0	0	0	0	2	0	0
d__Bacteria	p__Proteobacteria	c__Gammaproteobacteria	o__Burkholderiales	f__Methylophilaceae	g__uncultured	0	0	0	0	0	0	13	0	0	0	0	0	0	0	0	0	0	0	0	0
d__Bacteria	p__Proteobacteria	c__Gammaproteobacteria	o__Burkholderiales	f__Methylophilaceae	g__uncultured	0	0	0	0	0	0	0	174	66	17	260	0	0	0	466	0	0	0	0	0
d__Bacteria	p__Proteobacteria	c__Gammaproteobacteria	o__Burkholderiales	f__Methylophilaceae	g__uncultured	0	0	0	0	0	0	0	1348	594	70	2122	0	5	22	946	0	0	0	0	0
d__Bacteria	p__Proteobacteria	c__Gammaproteobacteria	o__Burkholderiales	f__Methylophilaceae	unknown	0	0	0	0	0	0	2	0	0	0	0	0	0	0	0	0	0	0	0	0
d__Bacteria	p__Proteobacteria	c__Gammaproteobacteria	o__Burkholderiales	f__Methylophilaceae	unknown	0	0	0	0	0	0	0	0	0	0	6	0	0	0	0	0	0	0	0	0
d__Bacteria	p__Proteobacteria	c__Gammaproteobacteria	o__Burkholderiales	f__Methylophilaceae	unknown	0	0	0	0	0	0	0	0	0	0	0	0	0	0	18	0	0	0	0	0
d__Bacteria	p__Proteobacteria	c__Gammaproteobacteria	o__Burkholderiales	f__Methylophilaceae	unknown	0	0	0	0	0	0	0	0	0	0	35	0	0	0	0	0	0	0	0	0
d__Bacteria	p__Proteobacteria	c__Gammaproteobacteria	o__Burkholderiales	f__Methylophilaceae	unknown	0	0	0	0	0	0	0	63	51	0	34	0	0	0	0	0	0	0	0	0
d__Bacteria	p__Proteobacteria	c__Gammaproteobacteria	o__Burkholderiales	f__Methylophilaceae	unknown	0	0	0	0	0	0	0	400	157	48	277	0	0	0	13	0	0	0	0	0
d__Bacteria	p__Proteobacteria	c__Gammaproteobacteria	o__Burkholderiales	f__Neisseriaceae	g__Neisseria	0	0	0	1	0	0	0	0	0	0	0	0	0	0	0	0	0	0	0	0
d__Bacteria	p__Proteobacteria	c__Gammaproteobacteria	o__Burkholderiales	f__Neisseriaceae	g__uncultured	0	0	0	0	0	0	0	0	0	0	0	0	0	0	5	0	0	0	0	0
d__Bacteria	p__Proteobacteria	c__Gammaproteobacteria	o__Burkholderiales	f__Nitrosomonadaceae	g__966-1	0	0	0	0	0	0	0	0	1	0	0	0	0	0	0	0	0	0	0	0
d__Bacteria	p__Proteobacteria	c__Gammaproteobacteria	o__Burkholderiales	f__Nitrosomonadaceae	g__Ellin6067	0	0	0	0	0	0	0	0	0	2	0	0	0	0	0	0	0	0	0	0
d__Bacteria	p__Proteobacteria	c__Gammaproteobacteria	o__Burkholderiales	f__Nitrosomonadaceae	g__Ellin6067	0	0	0	0	0	0	0	0	0	0	0	4	0	0	0	0	0	0	0	0
d__Bacteria	p__Proteobacteria	c__Gammaproteobacteria	o__Burkholderiales	f__Nitrosomonadaceae	g__Ellin6067	0	0	0	0	0	0	0	0	0	0	0	0	6	0	0	0	0	0	0	0
d__Bacteria	p__Proteobacteria	c__Gammaproteobacteria	o__Burkholderiales	f__Nitrosomonadaceae	g__mle1-7	0	0	0	0	0	0	0	0	0	0	0	12	0	0	0	0	0	0	0	0
d__Bacteria	p__Proteobacteria	c__Gammaproteobacteria	o__Burkholderiales	f__Nitrosomonadaceae	g__MND1	0	0	0	0	0	0	0	0	0	2	0	0	0	0	0	0	0	0	0	0
d__Bacteria	p__Proteobacteria	c__Gammaproteobacteria	o__Burkholderiales	f__Oxalobacteraceae	g__Herbaspirillum	0	0	0	0	0	0	5	0	0	0	0	0	0	0	0	0	0	0	0	0
d__Bacteria	p__Proteobacteria	c__Gammaproteobacteria	o__Burkholderiales	f__Oxalobacteraceae	g__Janthinobacterium	0	0	0	0	0	13	0	0	0	0	0	0	0	0	0	4	0	0	0	0
d__Bacteria	p__Proteobacteria	c__Gammaproteobacteria	o__Burkholderiales	f__Oxalobacteraceae	g__Janthinobacterium	0	10	0	6	0	0	16	0	0	0	0	0	5	0	7	0	0	0	0	0
d__Bacteria	p__Proteobacteria	c__Gammaproteobacteria	o__Burkholderiales	f__Oxalobacteraceae	g__Janthinobacterium	0	0	56	0	0	0	0	0	0	0	0	6	0	0	0	0	0	0	0	0
d__Bacteria	p__Proteobacteria	c__Gammaproteobacteria	o__Burkholderiales	f__Oxalobacteraceae	g__Massilia	0	0	0	0	0	0	0	0	0	0	0	0	0	0	2	0	0	0	0	0
d__Bacteria	p__Proteobacteria	c__Gammaproteobacteria	o__Burkholderiales	f__Oxalobacteraceae	g__Massilia	0	0	0	4	0	0	0	0	0	0	0	0	0	0	0	0	0	0	0	0
d__Bacteria	p__Proteobacteria	c__Gammaproteobacteria	o__Burkholderiales	f__Oxalobacteraceae	g__Massilia	0	0	0	0	0	0	4	0	0	0	0	0	0	0	0	0	0	0	0	0
d__Bacteria	p__Proteobacteria	c__Gammaproteobacteria	o__Burkholderiales	f__Oxalobacteraceae	g__Massilia	0	0	0	4	0	0	0	0	0	0	0	0	0	0	0	0	0	0	0	0
d__Bacteria	p__Proteobacteria	c__Gammaproteobacteria	o__Burkholderiales	f__Oxalobacteraceae	g__Massilia	0	0	0	0	0	0	8	0	0	0	0	0	0	0	0	0	0	0	0	0
d__Bacteria	p__Proteobacteria	c__Gammaproteobacteria	o__Burkholderiales	f__Oxalobacteraceae	g__Massilia	11	0	0	0	0	0	0	0	0	0	0	0	0	0	0	0	0	0	0	0
d__Bacteria	p__Proteobacteria	c__Gammaproteobacteria	o__Burkholderiales	f__Oxalobacteraceae	g__Massilia	0	0	0	0	0	0	12	0	0	0	0	0	0	0	0	0	0	0	0	0
d__Bacteria	p__Proteobacteria	c__Gammaproteobacteria	o__Burkholderiales	f__Oxalobacteraceae	g__Massilia	0	0	0	0	0	0	14	0	0	0	0	0	0	0	0	0	0	0	0	0
d__Bacteria	p__Proteobacteria	c__Gammaproteobacteria	o__Burkholderiales	f__Oxalobacteraceae	g__Massilia	14	0	0	0	0	0	0	0	0	0	0	0	0	0	0	0	0	0	0	0
d__Bacteria	p__Proteobacteria	c__Gammaproteobacteria	o__Burkholderiales	f__Oxalobacteraceae	g__Massilia	16	0	0	0	0	0	0	0	0	0	0	0	0	0	0	0	0	0	0	0
d__Bacteria	p__Proteobacteria	c__Gammaproteobacteria	o__Burkholderiales	f__Oxalobacteraceae	g__Massilia	0	0	0	0	0	0	0	0	0	0	25	0	0	0	0	0	0	0	0	0
d__Bacteria	p__Proteobacteria	c__Gammaproteobacteria	o__Burkholderiales	f__Oxalobacteraceae	g__Massilia	25	0	0	0	0	1	0	0	0	0	0	0	0	0	0	0	0	0	0	0
d__Bacteria	p__Proteobacteria	c__Gammaproteobacteria	o__Burkholderiales	f__Oxalobacteraceae	g__Massilia	76	18	0	0	0	0	0	0	0	0	0	0	0	0	0	0	0	0	0	0
d__Bacteria	p__Proteobacteria	c__Gammaproteobacteria	o__Burkholderiales	f__Oxalobacteraceae	g__Noviherbaspirillum	0	0	0	0	0	0	0	0	0	0	0	0	7	0	0	0	0	0	0	0
d__Bacteria	p__Proteobacteria	c__Gammaproteobacteria	o__Burkholderiales	f__Oxalobacteraceae	g__uncultured	0	0	0	0	0	0	0	0	0	0	0	5	0	0	0	0	0	0	0	0
d__Bacteria	p__Proteobacteria	c__Gammaproteobacteria	o__Burkholderiales	f__Oxalobacteraceae	g__Undibacterium	0	0	0	0	0	0	0	0	0	0	0	0	0	0	0	3	0	0	0	0
d__Bacteria	p__Proteobacteria	c__Gammaproteobacteria	o__Burkholderiales	f__Oxalobacteraceae	g__Undibacterium	0	0	0	1	0	0	0	0	0	4	0	0	9	0	15	0	0	0	0	0
d__Bacteria	p__Proteobacteria	c__Gammaproteobacteria	o__Burkholderiales	f__Oxalobacteraceae	unknown	0	0	0	0	0	0	0	0	0	0	0	0	1	0	0	0	0	0	0	0
d__Bacteria	p__Proteobacteria	c__Gammaproteobacteria	o__Burkholderiales	f__Oxalobacteraceae	unknown	0	0	0	0	0	0	0	0	1	0	0	0	0	0	0	0	0	0	0	0
d__Bacteria	p__Proteobacteria	c__Gammaproteobacteria	o__Burkholderiales	f__Oxalobacteraceae	unknown	0	0	0	0	0	0	0	0	5	0	0	0	0	0	0	0	0	0	0	0
d__Bacteria	p__Proteobacteria	c__Gammaproteobacteria	o__Burkholderiales	f__Rhodocyclaceae	g__Azonexus	0	0	0	0	2	0	0	0	0	0	0	0	0	0	0	0	0	0	0	0
d__Bacteria	p__Proteobacteria	c__Gammaproteobacteria	o__Burkholderiales	f__Rhodocyclaceae	g__Azospira	8	0	0	0	0	0	0	0	0	0	0	0	0	0	0	0	0	0	0	0
d__Bacteria	p__Proteobacteria	c__Gammaproteobacteria	o__Burkholderiales	f__Rhodocyclaceae	g__C39	0	0	0	0	0	0	0	1	0	0	0	0	0	0	0	0	0	0	0	0
d__Bacteria	p__Proteobacteria	c__Gammaproteobacteria	o__Burkholderiales	f__Rhodocyclaceae	g__C39	0	0	0	0	0	0	0	0	0	0	0	0	0	0	9	0	0	0	0	0
d__Bacteria	p__Proteobacteria	c__Gammaproteobacteria	o__Burkholderiales	f__Rhodocyclaceae	g__C39	0	0	0	0	0	0	0	0	0	0	0	0	0	0	17	0	0	0	0	0
d__Bacteria	p__Proteobacteria	c__Gammaproteobacteria	o__Burkholderiales	f__Rhodocyclaceae	g__C39	0	0	0	0	0	0	18	0	0	10	0	19	16	0	82	0	0	0	0	0
d__Bacteria	p__Proteobacteria	c__Gammaproteobacteria	o__Burkholderiales	f__Rhodocyclaceae	g__C39	0	0	0	0	0	0	0	0	4	0	15	119	65	33	411	0	0	0	0	0
d__Bacteria	p__Proteobacteria	c__Gammaproteobacteria	o__Burkholderiales	f__Rhodocyclaceae	g__C39	0	0	0	0	0	0	17	15	45	256	5	424	954	235	594	0	0	0	0	0
d__Bacteria	p__Proteobacteria	c__Gammaproteobacteria	o__Burkholderiales	f__Rhodocyclaceae	g__Dechlorobacter	0	0	0	0	0	0	0	2	0	0	0	0	0	0	0	0	0	0	0	0
d__Bacteria	p__Proteobacteria	c__Gammaproteobacteria	o__Burkholderiales	f__Rhodocyclaceae	g__Dechloromonas	0	0	0	0	0	0	3	0	0	0	0	0	0	0	0	0	0	0	0	0
d__Bacteria	p__Proteobacteria	c__Gammaproteobacteria	o__Burkholderiales	f__Rhodocyclaceae	g__Dechloromonas	0	0	0	0	0	0	0	0	0	4	0	0	0	0	0	0	0	0	0	0
d__Bacteria	p__Proteobacteria	c__Gammaproteobacteria	o__Burkholderiales	f__Rhodocyclaceae	g__Dechloromonas	0	0	0	0	0	0	0	0	0	0	0	0	8	0	0	0	0	0	0	0
d__Bacteria	p__Proteobacteria	c__Gammaproteobacteria	o__Burkholderiales	f__Rhodocyclaceae	g__Dechloromonas	0	0	0	0	0	0	0	11	0	0	0	0	0	0	0	0	0	0	0	0
d__Bacteria	p__Proteobacteria	c__Gammaproteobacteria	o__Burkholderiales	f__Rhodocyclaceae	g__Dechloromonas	0	0	0	0	0	0	20	0	0	0	0	0	0	0	0	9	0	0	0	0
d__Bacteria	p__Proteobacteria	c__Gammaproteobacteria	o__Burkholderiales	f__Rhodocyclaceae	g__Dechloromonas	0	0	0	0	0	0	0	1	11	3	17	0	0	0	0	0	0	0	0	0
d__Bacteria	p__Proteobacteria	c__Gammaproteobacteria	o__Burkholderiales	f__Rhodocyclaceae	g__Dechloromonas	0	0	0	0	0	0	0	14	19	0	18	0	0	0	0	0	0	0	0	0
d__Bacteria	p__Proteobacteria	c__Gammaproteobacteria	o__Burkholderiales	f__Rhodocyclaceae	g__Dechloromonas	0	0	0	0	0	0	0	0	0	0	0	41	0	2	18	0	0	0	0	0
d__Bacteria	p__Proteobacteria	c__Gammaproteobacteria	o__Burkholderiales	f__Rhodocyclaceae	g__Dechloromonas	0	0	0	0	0	0	0	19	47	18	27	0	0	0	0	0	0	0	0	0
d__Bacteria	p__Proteobacteria	c__Gammaproteobacteria	o__Burkholderiales	f__Rhodocyclaceae	g__Dechloromonas	0	0	103	28	0	0	0	0	0	0	0	0	0	0	0	0	0	0	0	0
d__Bacteria	p__Proteobacteria	c__Gammaproteobacteria	o__Burkholderiales	f__Rhodocyclaceae	g__Ferribacterium	0	0	0	0	0	0	0	0	0	0	8	0	0	0	0	0	0	0	0	0
d__Bacteria	p__Proteobacteria	c__Gammaproteobacteria	o__Burkholderiales	f__Rhodocyclaceae	g__Georgfuchsia	0	0	0	0	0	0	0	0	0	0	0	0	0	0	11	0	0	0	0	0
d__Bacteria	p__Proteobacteria	c__Gammaproteobacteria	o__Burkholderiales	f__Rhodocyclaceae	g__Georgfuchsia	0	0	0	0	0	0	0	7	16	0	28	6	0	2	15	0	0	0	0	0
d__Bacteria	p__Proteobacteria	c__Gammaproteobacteria	o__Burkholderiales	f__Rhodocyclaceae	g__Methyloversatilis	0	0	0	0	0	0	14	0	0	0	0	0	0	0	0	0	0	0	0	0
d__Bacteria	p__Proteobacteria	c__Gammaproteobacteria	o__Burkholderiales	f__Rhodocyclaceae	g__Propionivibrio	0	0	0	0	0	0	0	0	0	1	0	0	0	0	0	0	0	0	0	0
d__Bacteria	p__Proteobacteria	c__Gammaproteobacteria	o__Burkholderiales	f__Rhodocyclaceae	g__Propionivibrio	0	0	0	0	0	0	3	0	0	0	0	0	0	0	0	0	0	0	0	0
d__Bacteria	p__Proteobacteria	c__Gammaproteobacteria	o__Burkholderiales	f__Rhodocyclaceae	g__Propionivibrio	0	0	0	0	0	0	0	0	4	0	0	0	0	0	0	0	0	0	0	0
d__Bacteria	p__Proteobacteria	c__Gammaproteobacteria	o__Burkholderiales	f__Rhodocyclaceae	g__Propionivibrio	0	0	0	0	0	5	0	0	0	0	0	0	0	0	0	0	0	0	0	0
d__Bacteria	p__Proteobacteria	c__Gammaproteobacteria	o__Burkholderiales	f__Rhodocyclaceae	g__Propionivibrio	0	0	0	0	0	0	0	3	10	3	0	0	0	0	0	0	0	0	0	0
d__Bacteria	p__Proteobacteria	c__Gammaproteobacteria	o__Burkholderiales	f__Rhodocyclaceae	g__Uliginosibacterium	0	0	0	4	0	0	0	0	0	0	0	0	0	0	0	0	0	0	0	0
d__Bacteria	p__Proteobacteria	c__Gammaproteobacteria	o__Burkholderiales	f__Rhodocyclaceae	g__Uliginosibacterium	0	0	0	0	0	0	0	0	0	0	0	0	0	0	0	0	0	3	3	0
d__Bacteria	p__Proteobacteria	c__Gammaproteobacteria	o__Burkholderiales	f__Rhodocyclaceae	g__Zoogloea	0	0	0	0	0	0	0	0	1	0	0	0	0	0	0	0	0	0	0	0
d__Bacteria	p__Proteobacteria	c__Gammaproteobacteria	o__Burkholderiales	f__Rhodocyclaceae	g__Zoogloea	0	0	0	0	0	0	1	0	0	0	0	0	0	0	0	0	0	0	0	0
d__Bacteria	p__Proteobacteria	c__Gammaproteobacteria	o__Burkholderiales	f__Rhodocyclaceae	g__Zoogloea	0	0	0	0	0	0	3	0	0	0	0	0	0	0	0	0	0	0	0	0
d__Bacteria	p__Proteobacteria	c__Gammaproteobacteria	o__Burkholderiales	f__Rhodocyclaceae	g__Zoogloea	0	0	0	0	0	0	0	0	3	0	0	0	0	0	0	0	0	0	0	0
d__Bacteria	p__Proteobacteria	c__Gammaproteobacteria	o__Burkholderiales	f__Rhodocyclaceae	g__Zoogloea	0	0	0	0	0	0	0	3	0	0	0	0	0	0	0	0	0	0	0	0
d__Bacteria	p__Proteobacteria	c__Gammaproteobacteria	o__Burkholderiales	f__Rhodocyclaceae	g__Zoogloea	0	0	0	0	0	0	0	0	6	0	0	0	0	0	0	0	0	0	0	0
d__Bacteria	p__Proteobacteria	c__Gammaproteobacteria	o__Burkholderiales	f__Rhodocyclaceae	g__Zoogloea	0	0	0	0	0	0	0	7	0	0	0	0	0	0	0	0	0	0	0	0
d__Bacteria	p__Proteobacteria	c__Gammaproteobacteria	o__Burkholderiales	f__Rhodocyclaceae	g__Zoogloea	0	0	0	0	0	0	7	0	0	0	0	0	0	0	0	0	0	0	0	0
d__Bacteria	p__Proteobacteria	c__Gammaproteobacteria	o__Burkholderiales	f__Rhodocyclaceae	g__Zoogloea	0	0	0	0	0	0	0	2	7	0	0	0	0	0	0	0	0	0	0	0
d__Bacteria	p__Proteobacteria	c__Gammaproteobacteria	o__Burkholderiales	f__Rhodocyclaceae	g__Zoogloea	0	0	0	0	0	0	15	0	0	0	0	0	0	0	0	0	0	0	0	0
d__Bacteria	p__Proteobacteria	c__Gammaproteobacteria	o__Burkholderiales	f__Rhodocyclaceae	g__Zoogloea	0	0	0	0	0	0	0	16	0	0	0	0	0	0	0	0	0	0	0	0
d__Bacteria	p__Proteobacteria	c__Gammaproteobacteria	o__Burkholderiales	f__Rhodocyclaceae	g__Zoogloea	10	3	0	0	0	9	0	0	0	0	0	0	0	0	0	0	0	0	0	0
d__Bacteria	p__Proteobacteria	c__Gammaproteobacteria	o__Burkholderiales	f__Rhodocyclaceae	g__Zoogloea	0	0	0	0	0	0	12	2	9	0	0	0	0	0	0	0	0	0	0	0
d__Bacteria	p__Proteobacteria	c__Gammaproteobacteria	o__Burkholderiales	f__Rhodocyclaceae	g__Zoogloea	0	0	0	0	0	0	38	0	0	0	0	0	0	0	0	0	0	0	0	0
d__Bacteria	p__Proteobacteria	c__Gammaproteobacteria	o__Burkholderiales	f__Rhodocyclaceae	g__Zoogloea	0	0	0	0	0	0	0	10	54	0	0	0	0	0	0	0	0	0	0	0
d__Bacteria	p__Proteobacteria	c__Gammaproteobacteria	o__Burkholderiales	f__Rhodocyclaceae	unknown	0	0	0	0	0	0	0	0	0	0	1	0	0	0	0	0	0	0	0	0
d__Bacteria	p__Proteobacteria	c__Gammaproteobacteria	o__Burkholderiales	f__Rhodocyclaceae	unknown	0	0	0	0	0	0	0	0	0	0	0	0	0	0	2	0	0	0	0	0
d__Bacteria	p__Proteobacteria	c__Gammaproteobacteria	o__Burkholderiales	f__Rhodocyclaceae	unknown	0	0	0	0	0	0	0	0	0	0	0	3	0	0	0	0	0	0	0	0
d__Bacteria	p__Proteobacteria	c__Gammaproteobacteria	o__Burkholderiales	f__Rhodocyclaceae	unknown	0	0	0	0	0	0	0	0	0	0	0	0	0	0	5	0	0	0	0	0
d__Bacteria	p__Proteobacteria	c__Gammaproteobacteria	o__Burkholderiales	f__Rhodocyclaceae	unknown	0	0	0	0	0	0	0	0	0	0	0	0	0	0	7	0	0	0	0	0
d__Bacteria	p__Proteobacteria	c__Gammaproteobacteria	o__Burkholderiales	f__Rhodocyclaceae	unknown	0	0	0	0	0	0	14	0	0	0	0	0	0	0	0	0	0	0	0	0
d__Bacteria	p__Proteobacteria	c__Gammaproteobacteria	o__Burkholderiales	f__Rhodocyclaceae	unknown	0	0	0	0	0	0	0	6	16	12	7	0	0	0	0	0	0	0	0	0
d__Bacteria	p__Proteobacteria	c__Gammaproteobacteria	o__Burkholderiales	f__Rhodocyclaceae	unknown	0	0	0	0	0	0	0	0	0	0	0	0	0	0	41	0	0	0	0	0
d__Bacteria	p__Proteobacteria	c__Gammaproteobacteria	o__Burkholderiales	f__Rhodocyclaceae	unknown	0	0	0	0	0	0	0	59	0	0	0	0	0	0	0	0	0	0	0	0
d__Bacteria	p__Proteobacteria	c__Gammaproteobacteria	o__Burkholderiales	f__Rhodocyclaceae	unknown	0	0	0	0	0	0	0	22	43	0	0	0	0	0	0	0	0	0	0	0
d__Bacteria	p__Proteobacteria	c__Gammaproteobacteria	o__Burkholderiales	f__Rhodocyclaceae	unknown	0	0	0	0	0	0	0	14	50	0	6	0	0	0	0	0	0	0	0	0
d__Bacteria	p__Proteobacteria	c__Gammaproteobacteria	o__Burkholderiales	f__Rhodocyclaceae	unknown	0	0	0	0	0	0	0	0	0	0	0	46	44	247	0	0	0	0	0	0
d__Bacteria	p__Proteobacteria	c__Gammaproteobacteria	o__Burkholderiales	f__Rhodocyclaceae	unknown	0	0	0	0	0	0	0	104	163	113	38	0	0	0	0	0	0	0	0	0
d__Bacteria	p__Proteobacteria	c__Gammaproteobacteria	o__Burkholderiales	f__Rhodocyclaceae	unknown	0	0	0	0	0	0	0	220	321	277	88	0	0	0	0	0	0	0	0	0
d__Bacteria	p__Proteobacteria	c__Gammaproteobacteria	o__Burkholderiales	f__Rhodocyclaceae	unknown	0	0	0	0	0	0	0	212	219	118	413	0	0	0	0	0	0	0	0	0
d__Bacteria	p__Proteobacteria	c__Gammaproteobacteria	o__Burkholderiales	f__Rhodocyclaceae	unknown	0	0	0	0	0	0	0	225	374	596	245	0	9	0	0	0	0	0	0	0
d__Bacteria	p__Proteobacteria	c__Gammaproteobacteria	o__Burkholderiales	f__SC-I-84	g__SC-I-84	0	0	0	0	0	0	0	0	0	1	0	0	0	0	0	0	0	0	0	0
d__Bacteria	p__Proteobacteria	c__Gammaproteobacteria	o__Burkholderiales	f__Sutterellaceae	g__Sutterella	0	0	0	0	0	0	0	0	0	0	0	0	0	0	0	0	0	2	0	0
d__Bacteria	p__Proteobacteria	c__Gammaproteobacteria	o__Burkholderiales	f__TRA3-20	g__TRA3-20	0	0	0	0	0	0	6	0	0	0	0	0	0	0	0	0	0	0	0	0
d__Bacteria	p__Proteobacteria	c__Gammaproteobacteria	o__Burkholderiales	unknown	unknown	0	0	0	0	1	0	0	0	0	0	0	0	0	0	0	0	0	0	0	0
d__Bacteria	p__Proteobacteria	c__Gammaproteobacteria	o__Burkholderiales	unknown	unknown	0	0	0	0	0	0	0	0	0	0	0	0	0	0	0	0	0	0	2	0
d__Bacteria	p__Proteobacteria	c__Gammaproteobacteria	o__Burkholderiales	unknown	unknown	0	0	0	0	0	0	2	0	0	0	0	0	0	0	0	0	0	0	0	0
d__Bacteria	p__Proteobacteria	c__Gammaproteobacteria	o__Burkholderiales	unknown	unknown	0	0	0	0	0	0	0	0	0	0	0	2	0	0	0	0	0	0	0	0
d__Bacteria	p__Proteobacteria	c__Gammaproteobacteria	o__Burkholderiales	unknown	unknown	0	0	0	0	0	0	0	0	0	5	0	0	0	0	0	0	0	0	0	0
d__Bacteria	p__Proteobacteria	c__Gammaproteobacteria	o__CCD24	f__CCD24	g__CCD24	0	0	0	0	0	0	6	0	0	0	0	0	0	0	0	0	0	0	0	0
d__Bacteria	p__Proteobacteria	c__Gammaproteobacteria	o__Cellvibrionales	f__Cellvibrionaceae	g__Cellvibrio	0	0	0	0	0	0	8	0	0	0	0	0	0	0	0	0	0	0	0	0
d__Bacteria	p__Proteobacteria	c__Gammaproteobacteria	o__Cellvibrionales	f__Halieaceae	g__OM60(NOR5)_clade	0	0	0	0	0	0	0	0	0	0	0	7	0	0	0	0	0	0	0	0
d__Bacteria	p__Proteobacteria	c__Gammaproteobacteria	o__Chromatiales	f__Chromatiaceae	unknown	0	0	0	0	0	0	0	0	0	0	0	0	4	0	0	0	0	0	0	0
d__Bacteria	p__Proteobacteria	c__Gammaproteobacteria	o__Coxiellales	f__Coxiellaceae	g__Coxiella	0	0	0	0	0	0	0	0	0	0	0	1	0	0	0	0	0	0	0	0
d__Bacteria	p__Proteobacteria	c__Gammaproteobacteria	o__Diplorickettsiales	f__Diplorickettsiaceae	g__Aquicella	0	0	0	0	0	0	0	0	0	0	0	1	0	0	0	0	0	0	0	0
d__Bacteria	p__Proteobacteria	c__Gammaproteobacteria	o__Diplorickettsiales	f__Diplorickettsiaceae	g__Aquicella	0	0	0	0	0	0	0	0	0	0	0	0	1	0	0	0	0	0	0	0
d__Bacteria	p__Proteobacteria	c__Gammaproteobacteria	o__Diplorickettsiales	f__Diplorickettsiaceae	g__Aquicella	0	0	0	0	0	0	2	0	0	0	0	0	0	0	0	0	0	0	0	0
d__Bacteria	p__Proteobacteria	c__Gammaproteobacteria	o__Diplorickettsiales	f__Diplorickettsiaceae	g__Aquicella	0	0	0	0	0	0	4	0	0	0	0	0	0	0	0	0	0	0	0	0
d__Bacteria	p__Proteobacteria	c__Gammaproteobacteria	o__Diplorickettsiales	f__Diplorickettsiaceae	g__Aquicella	0	0	0	0	0	0	4	0	0	0	0	0	0	0	0	0	0	0	0	0
d__Bacteria	p__Proteobacteria	c__Gammaproteobacteria	o__Diplorickettsiales	f__Diplorickettsiaceae	g__Aquicella	0	0	0	0	0	0	18	0	0	0	0	0	0	0	0	0	0	0	0	0
d__Bacteria	p__Proteobacteria	c__Gammaproteobacteria	o__Diplorickettsiales	f__Diplorickettsiaceae	g__Rickettsiella	0	0	0	0	0	0	7	0	0	0	0	0	0	0	0	0	0	0	0	0
d__Bacteria	p__Proteobacteria	c__Gammaproteobacteria	o__Diplorickettsiales	f__Diplorickettsiaceae	g__uncultured	0	0	0	0	0	0	0	0	0	2	0	0	0	0	0	0	0	0	0	0
d__Bacteria	p__Proteobacteria	c__Gammaproteobacteria	o__Enterobacterales	f__Enterobacteriaceae	g__Enterobacter	0	0	4	0	0	0	0	0	0	0	0	0	0	0	0	0	0	0	0	0
d__Bacteria	p__Proteobacteria	c__Gammaproteobacteria	o__Enterobacterales	f__Enterobacteriaceae	g__Enterobacter	0	0	233	0	0	0	0	0	0	0	0	0	0	0	0	0	0	0	0	0
d__Bacteria	p__Proteobacteria	c__Gammaproteobacteria	o__Enterobacterales	f__Enterobacteriaceae	g__Escherichia-Shigella	0	0	0	0	0	0	0	0	0	0	0	0	0	0	0	0	0	2	0	0
d__Bacteria	p__Proteobacteria	c__Gammaproteobacteria	o__Enterobacterales	f__Enterobacteriaceae	g__Escherichia-Shigella	0	0	0	0	0	0	0	7	0	0	0	0	0	0	0	0	0	0	0	0
d__Bacteria	p__Proteobacteria	c__Gammaproteobacteria	o__Enterobacterales	f__Enterobacteriaceae	g__Escherichia-Shigella	0	0	28	26	0	15	12	0	0	34	24	4	12	0	23	0	0	0	56	1
d__Bacteria	p__Proteobacteria	c__Gammaproteobacteria	o__Enterobacterales	f__Enterobacteriaceae	unknown	0	0	0	0	0	0	0	0	0	0	0	0	0	0	0	0	0	1	0	0
d__Bacteria	p__Proteobacteria	c__Gammaproteobacteria	o__Enterobacterales	f__Enterobacteriaceae	unknown	0	0	0	0	0	0	1	0	0	0	0	0	0	0	0	0	0	0	0	0
d__Bacteria	p__Proteobacteria	c__Gammaproteobacteria	o__Enterobacterales	f__Enterobacteriaceae	unknown	0	0	2	0	0	0	0	0	0	0	0	0	0	0	0	0	0	0	0	0
d__Bacteria	p__Proteobacteria	c__Gammaproteobacteria	o__Enterobacterales	f__Enterobacteriaceae	unknown	0	0	2	0	0	0	0	0	0	0	0	0	0	0	0	0	0	0	0	0
d__Bacteria	p__Proteobacteria	c__Gammaproteobacteria	o__Enterobacterales	f__Enterobacteriaceae	unknown	0	0	0	0	0	0	0	0	0	0	0	0	0	0	0	0	0	0	0	2
d__Bacteria	p__Proteobacteria	c__Gammaproteobacteria	o__Enterobacterales	f__Enterobacteriaceae	unknown	0	0	0	0	0	0	0	0	0	0	0	0	0	0	0	0	0	5	0	0
d__Bacteria	p__Proteobacteria	c__Gammaproteobacteria	o__Enterobacterales	f__Enterobacteriaceae	unknown	0	0	0	0	0	0	6	0	0	0	0	0	0	0	0	0	0	0	0	0
d__Bacteria	p__Proteobacteria	c__Gammaproteobacteria	o__Enterobacterales	f__Enterobacteriaceae	unknown	0	0	0	0	0	0	0	0	0	0	0	0	0	0	0	0	0	6	0	0
d__Bacteria	p__Proteobacteria	c__Gammaproteobacteria	o__Enterobacterales	f__Enterobacteriaceae	unknown	0	0	0	0	0	0	0	0	0	0	0	0	0	0	12	0	0	0	0	0
d__Bacteria	p__Proteobacteria	c__Gammaproteobacteria	o__Enterobacterales	f__Enterobacteriaceae	unknown	0	0	14	0	0	0	0	0	0	0	0	0	0	0	0	0	0	0	0	0
d__Bacteria	p__Proteobacteria	c__Gammaproteobacteria	o__Enterobacterales	f__Enterobacteriaceae	unknown	0	0	0	0	0	0	16	0	0	0	0	0	0	0	0	0	0	0	0	0
d__Bacteria	p__Proteobacteria	c__Gammaproteobacteria	o__Enterobacterales	f__Enterobacteriaceae	unknown	15	6	0	0	0	0	0	0	0	0	0	0	0	0	0	0	0	0	0	0
d__Bacteria	p__Proteobacteria	c__Gammaproteobacteria	o__Enterobacterales	f__Enterobacteriaceae	unknown	0	0	0	0	0	0	0	0	0	0	0	0	0	0	23	0	0	0	0	0
d__Bacteria	p__Proteobacteria	c__Gammaproteobacteria	o__Enterobacterales	f__Enterobacteriaceae	unknown	24	0	0	0	0	0	0	0	0	0	0	0	0	0	0	0	0	0	0	0
d__Bacteria	p__Proteobacteria	c__Gammaproteobacteria	o__Enterobacterales	f__Enterobacteriaceae	unknown	0	0	0	0	0	0	26	0	0	0	0	0	0	0	0	0	0	0	0	0
d__Bacteria	p__Proteobacteria	c__Gammaproteobacteria	o__Enterobacterales	f__Enterobacteriaceae	unknown	0	0	0	0	0	0	0	0	0	0	0	0	0	0	37	0	0	0	0	0
d__Bacteria	p__Proteobacteria	c__Gammaproteobacteria	o__Enterobacterales	f__Enterobacteriaceae	unknown	84	44	0	0	0	0	0	0	0	0	0	0	0	0	0	0	0	0	0	0
d__Bacteria	p__Proteobacteria	c__Gammaproteobacteria	o__Enterobacterales	f__Enterobacteriaceae	unknown	75	59	174	33	0	0	0	0	0	0	0	0	0	0	0	0	0	0	0	0
d__Bacteria	p__Proteobacteria	c__Gammaproteobacteria	o__Enterobacterales	f__Enterobacteriaceae	unknown	132	156	82	0	0	0	0	0	0	0	0	0	0	0	0	0	0	0	0	0
d__Bacteria	p__Proteobacteria	c__Gammaproteobacteria	o__Enterobacterales	f__Enterobacteriaceae	unknown	341	332	77	0	0	0	0	0	0	0	0	32	0	0	0	0	0	0	0	5
d__Bacteria	p__Proteobacteria	c__Gammaproteobacteria	o__Enterobacterales	f__Enterobacteriaceae	unknown	545	365	149	21	0	0	0	0	0	0	0	36	0	0	0	0	0	0	0	0
d__Bacteria	p__Proteobacteria	c__Gammaproteobacteria	o__Enterobacterales	f__Enterobacteriaceae	unknown	1517	1112	73	63	0	52	0	0	0	0	0	98	0	0	0	0	0	0	0	0
d__Bacteria	p__Proteobacteria	c__Gammaproteobacteria	o__Enterobacterales	f__Erwiniaceae	g__Izhakiella	0	0	0	0	0	0	0	0	0	0	0	0	0	0	0	0	0	0	5	0
d__Bacteria	p__Proteobacteria	c__Gammaproteobacteria	o__Enterobacterales	f__Erwiniaceae	g__Pantoea	0	0	0	0	0	0	8	0	0	0	0	0	0	0	0	0	0	0	0	0
d__Bacteria	p__Proteobacteria	c__Gammaproteobacteria	o__Enterobacterales	f__Erwiniaceae	unknown	0	0	0	0	0	0	7	0	0	0	0	0	0	0	0	0	0	0	0	0
d__Bacteria	p__Proteobacteria	c__Gammaproteobacteria	o__Enterobacterales	f__Hafniaceae	g__Hafnia-Obesumbacterium	0	0	0	0	0	0	0	0	0	0	0	0	0	0	4	0	0	0	0	0
d__Bacteria	p__Proteobacteria	c__Gammaproteobacteria	o__Enterobacterales	f__Morganellaceae	g__Arsenophonus	0	0	0	0	0	0	0	0	0	0	0	0	0	0	0	17	5	0	0	4
d__Bacteria	p__Proteobacteria	c__Gammaproteobacteria	o__Enterobacterales	f__Morganellaceae	g__Morganella	0	0	0	0	0	0	3	0	0	0	0	0	0	0	0	0	0	0	0	0
d__Bacteria	p__Proteobacteria	c__Gammaproteobacteria	o__Enterobacterales	f__Morganellaceae	g__Providencia	0	0	0	0	0	0	23	0	0	0	0	0	0	0	0	0	0	0	0	0
d__Bacteria	p__Proteobacteria	c__Gammaproteobacteria	o__Enterobacterales	f__Yersiniaceae	g__Serratia	0	0	0	0	0	0	0	0	0	0	0	5	0	0	0	0	0	0	0	0
d__Bacteria	p__Proteobacteria	c__Gammaproteobacteria	o__Enterobacterales	f__Yersiniaceae	g__Serratia	0	0	0	0	0	0	0	0	0	0	0	0	0	0	0	0	7	0	0	0
d__Bacteria	p__Proteobacteria	c__Gammaproteobacteria	o__Enterobacterales	f__Yersiniaceae	g__Serratia	0	0	0	0	0	0	21	0	0	0	0	0	0	0	0	0	0	0	0	0
d__Bacteria	p__Proteobacteria	c__Gammaproteobacteria	o__Enterobacterales	f__Yersiniaceae	g__Serratia	0	0	0	0	0	0	0	38	22	14	0	0	0	0	0	0	0	0	0	0
d__Bacteria	p__Proteobacteria	c__Gammaproteobacteria	o__Enterobacterales	f__Yersiniaceae	g__Serratia	0	0	0	0	0	0	71	0	0	0	0	0	0	0	0	120	44	0	0	0
d__Bacteria	p__Proteobacteria	c__Gammaproteobacteria	o__Enterobacterales	f__Yersiniaceae	g__Serratia	0	0	0	0	0	0	0	140	94	21	0	0	0	0	0	0	0	0	0	0
d__Bacteria	p__Proteobacteria	c__Gammaproteobacteria	o__Enterobacterales	f__Yersiniaceae	g__Serratia	6	12	0	7	0	0	293	0	0	0	0	0	0	0	0	669	302	63	0	0
d__Bacteria	p__Proteobacteria	c__Gammaproteobacteria	o__Enterobacterales	f__Yersiniaceae	g__Serratia	0	0	0	0	0	0	0	0	0	0	0	687	836	1853	0	0	0	0	0	0
d__Bacteria	p__Proteobacteria	c__Gammaproteobacteria	o__Enterobacterales	f__Yersiniaceae	g__Serratia	0	0	0	0	0	0	0	22	0	0	0	4429	4327	11283	0	0	0	0	0	0
d__Bacteria	p__Proteobacteria	c__Gammaproteobacteria	o__Enterobacterales	f__Yersiniaceae	unknown	0	0	0	0	0	0	0	0	0	6	0	0	0	0	0	0	0	0	0	0
d__Bacteria	p__Proteobacteria	c__Gammaproteobacteria	o__Enterobacterales	f__Yersiniaceae	unknown	0	0	0	0	248	11	0	0	0	0	0	0	0	0	0	0	0	0	0	0
d__Bacteria	p__Proteobacteria	c__Gammaproteobacteria	o__Enterobacterales	f__Yersiniaceae	unknown	0	0	0	0	296	9	0	0	0	0	0	0	0	0	0	0	0	0	0	0
d__Bacteria	p__Proteobacteria	c__Gammaproteobacteria	o__Enterobacterales	f__Yersiniaceae	unknown	0	0	4	0	330	12	0	0	11	0	0	0	0	0	0	0	0	0	0	0
d__Bacteria	p__Proteobacteria	c__Gammaproteobacteria	o__Enterobacterales	f__Yersiniaceae	unknown	0	19	14	0	1175	47	0	0	11	0	0	0	0	0	0	0	0	0	0	12
d__Bacteria	p__Proteobacteria	c__Gammaproteobacteria	o__Gammaproteobacteria_Incertae_Sedis	f__Unknown_Family	g__Acidibacter	0	0	0	0	0	0	0	0	0	2	0	0	0	0	0	0	0	0	0	0
d__Bacteria	p__Proteobacteria	c__Gammaproteobacteria	o__Gammaproteobacteria_Incertae_Sedis	f__Unknown_Family	g__Acidibacter	0	0	0	0	0	0	2	0	0	0	0	0	0	0	0	0	0	0	0	0
d__Bacteria	p__Proteobacteria	c__Gammaproteobacteria	o__Gammaproteobacteria_Incertae_Sedis	f__Unknown_Family	g__Acidibacter	0	0	0	0	0	0	0	0	0	0	0	0	0	0	13	0	0	0	0	0
d__Bacteria	p__Proteobacteria	c__Gammaproteobacteria	o__Gammaproteobacteria_Incertae_Sedis	f__Unknown_Family	g__Unknown_Family	0	0	0	0	0	0	0	0	2	0	0	0	0	0	0	0	0	0	0	0
d__Bacteria	p__Proteobacteria	c__Gammaproteobacteria	o__Gammaproteobacteria_Incertae_Sedis	f__Unknown_Family	g__Unknown_Family	0	0	0	0	0	0	13	0	0	0	0	0	0	0	0	0	0	0	0	0
d__Bacteria	p__Proteobacteria	c__Gammaproteobacteria	o__Gammaproteobacteria_Incertae_Sedis	f__Unknown_Family	g__Unknown_Family	0	0	0	0	0	0	19	0	0	0	0	4	0	0	0	0	0	0	0	0
d__Bacteria	p__Proteobacteria	c__Gammaproteobacteria	o__Gammaproteobacteria_Incertae_Sedis	f__Unknown_Family	g__Unknown_Family	0	0	0	0	0	0	108	0	0	0	0	0	0	0	0	0	0	0	0	0
d__Bacteria	p__Proteobacteria	c__Gammaproteobacteria	o__Legionellales	f__Legionellaceae	g__Legionella	0	0	0	0	0	0	3	0	0	0	0	0	0	0	0	0	0	0	0	0
d__Bacteria	p__Proteobacteria	c__Gammaproteobacteria	o__Legionellales	f__Legionellaceae	g__Legionella	0	0	0	0	0	0	0	0	0	0	3	0	0	0	0	0	0	0	0	0
d__Bacteria	p__Proteobacteria	c__Gammaproteobacteria	o__Legionellales	f__Legionellaceae	g__Legionella	0	0	0	0	0	0	4	0	0	0	0	0	0	0	0	0	0	0	0	0
d__Bacteria	p__Proteobacteria	c__Gammaproteobacteria	o__Legionellales	f__Legionellaceae	g__Legionella	0	0	0	0	0	0	5	0	0	0	0	0	0	0	0	0	0	0	0	0
d__Bacteria	p__Proteobacteria	c__Gammaproteobacteria	o__Legionellales	f__Legionellaceae	g__Legionella	0	0	0	0	0	0	5	0	0	0	0	0	0	0	0	0	0	0	0	0
d__Bacteria	p__Proteobacteria	c__Gammaproteobacteria	o__Legionellales	f__Legionellaceae	g__Legionella	0	0	0	0	0	0	6	0	0	0	0	0	0	0	0	0	0	0	0	0
d__Bacteria	p__Proteobacteria	c__Gammaproteobacteria	o__Legionellales	f__Legionellaceae	g__Legionella	0	0	0	0	0	0	6	0	0	0	0	0	0	0	0	0	0	0	0	0
d__Bacteria	p__Proteobacteria	c__Gammaproteobacteria	o__Legionellales	f__Legionellaceae	g__Legionella	0	0	0	0	0	0	7	0	0	0	0	0	0	0	0	0	0	0	0	0
d__Bacteria	p__Proteobacteria	c__Gammaproteobacteria	o__Legionellales	f__Legionellaceae	g__Legionella	0	0	0	0	0	0	12	0	0	0	0	0	0	0	0	0	0	0	0	0
d__Bacteria	p__Proteobacteria	c__Gammaproteobacteria	o__Legionellales	f__Legionellaceae	g__Legionella	0	0	0	0	0	0	12	0	0	0	0	0	0	0	0	0	0	0	0	0
d__Bacteria	p__Proteobacteria	c__Gammaproteobacteria	o__Legionellales	f__Legionellaceae	g__Legionella	0	0	0	0	0	0	13	0	0	0	0	0	0	0	0	0	0	0	0	0
d__Bacteria	p__Proteobacteria	c__Gammaproteobacteria	o__Legionellales	f__Legionellaceae	g__Legionella	0	0	0	0	0	0	14	0	0	0	0	0	0	0	0	0	0	0	0	0
d__Bacteria	p__Proteobacteria	c__Gammaproteobacteria	o__Legionellales	f__Legionellaceae	g__Legionella	0	0	0	0	0	0	14	0	0	0	0	0	0	0	0	0	0	0	0	0
d__Bacteria	p__Proteobacteria	c__Gammaproteobacteria	o__Legionellales	f__Legionellaceae	g__Legionella	0	0	0	0	0	0	21	0	0	0	0	0	0	0	0	0	0	0	0	0
d__Bacteria	p__Proteobacteria	c__Gammaproteobacteria	o__Legionellales	f__Legionellaceae	g__Legionella	0	0	0	0	0	0	37	0	0	0	0	0	0	0	0	0	0	0	0	0
d__Bacteria	p__Proteobacteria	c__Gammaproteobacteria	o__Methylococcales	f__Methylococcaceae	g__Methylomagnum	0	0	0	0	0	0	0	0	0	0	0	2	0	0	0	0	0	0	0	0
d__Bacteria	p__Proteobacteria	c__Gammaproteobacteria	o__Methylococcales	f__Methylococcaceae	g__uncultured	0	0	7	0	0	0	0	0	0	0	0	0	0	0	0	0	0	0	0	0
d__Bacteria	p__Proteobacteria	c__Gammaproteobacteria	o__Methylococcales	f__Methylomonadaceae	g__Methyloglobulus	0	0	0	0	0	0	0	0	0	0	0	3	0	0	0	0	0	0	0	0
[truncated: 335 more rows]
